# Supplementary material for: Deep sequencing identification of miRNAs in pigeon ovaries illuminated with monochromatic light
Source: BMC Genomics. 2018 Jun 8;19:446. doi: 10.1186/s12864-018-4831-6 (PMC5994017; doi:10.1186/s12864-018-4831-6)
Supplement: Supplementary file 3 — Characteristics of novel miRNA candidates. (XLS 337 kb) [file 12864_2018_4831_MOESM3_ESM.xls]

## Sheet: Sheet1
miRNA	Transcript	Total score	Total energy	Max score	Max energy	Strand	miRNAlength	Transcript length	Postion
NW_004973855.1_32614	CL39119Contig1	154	-30.01	154	-30.01	804011	18	450	91
NW_004973190.1_1133*	CL6040Contig1	150	-30.01	150	-30.01	1170586	25	4118	1217
NW_004973190.1_1133*	CL132262Contig1	155	-30.01	155	-30.01	1220694	25	405	231
NW_004973855.1_32614	comp123932_c0_seq1	151	-30.02	151	-30.02	832448	18	228	64
NW_004973855.1_32614	CL108217Contig1	156	-30.02	156	-30.02	881882	18	4552	1956
NW_004973855.1_32614	CL18532Contig1	155	-30.02	155	-30.02	939159	18	1602	410
NW_004973837.1_32310*	CL97970Contig1	168	-30.02	168	-30.02	1049707	23	6041	4784
NW_004973837.1_32310*	CL7392Contig1	164	-30.02	164	-30.02	1054301	23	961	302
NW_004973190.1_1133*	comp417430_c0_seq9	165	-30.02	165	-30.02	1117022	25	7462	3025
NW_004973190.1_1133*	CL145031Contig1	150	-30.02	150	-30.02	1190492	25	382	97
NW_004973190.1_1133*	CL116703Contig1	167	-30.02	167	-30.02	1261929	25	1061	182
NW_004973855.1_32614	CL131029Contig1	158	-30.03	158	-30.03	852114	18	391	294
NW_004973855.1_32614	CL108260Contig1	158	-30.03	158	-30.03	861397	18	2523	1712
NW_004973855.1_32614	CL20162Contig1	151	-30.03	151	-30.03	876567	18	856	425
NW_004973190.1_1133*	CL2037Contig1	165	-30.03	165	-30.03	1243461	25	883	157
NW_004973855.1_32614	CL138827Contig1	155	-30.04	155	-30.04	820980	18	392	164
NW_004973855.1_32614	CL105047Contig1	160	-30.04	160	-30.04	902636	18	1352	298
NW_004973855.1_32614	CL140622Contig1	158	-30.04	158	-30.04	936608	18	4470	1667
NW_004973837.1_32310*	CL108838Contig1	163	-30.04	163	-30.04	1030024	23	4943	2113
NW_004973837.1_32310*	CL2435Contig1	166	-30.04	166	-30.04	1085441	23	1774	667
NW_004973190.1_1133*	CL114288Contig1	158	-30.04	158	-30.04	1124778	25	2981	2197
NW_004973190.1_1133*	CL118661Contig1	160	-30.04	160	-30.04	1146235	25	308	142
NW_004973190.1_1133*	comp403996_c0_seq1	166	-30.04	166	-30.04	1253904	25	413	73
NW_004973837.1_32310*	CL5630Contig1	174	-30.05	174	-30.05	970139	23	1538	970
NW_004973190.1_1133*	CL26425Contig1	155	-30.05	155	-30.05	1129698	25	590	207
NW_004973190.1_1133*	CL115117Contig1	153	-30.05	153	-30.05	1188468	25	3564	1179
NW_004973855.1_32614	CL107176Contig1	154	-30.06	154	-30.06	797754	18	1869	1111
NW_004973855.1_32614	CL113757Contig1	157	-30.06	157	-30.06	829738	18	589	191
NW_004973855.1_32614	CL113742Contig1	153	-30.06	153	-30.06	840619	18	1936	1751
NW_004973855.1_32614	CL150298Contig1	154	-30.06	154	-30.06	895101	18	3794	3605
NW_004973855.1_32614	CL93366Contig1	159	-30.06	159	-30.06	922888	18	999	837
NW_004973837.1_32310*	CL146740Contig1	162	-30.06	162	-30.06	979573	23	482	225
NW_004973837.1_32310*	CL103688Contig1	161	-30.06	161	-30.06	1008426	23	6095	4838
NW_004973190.1_1133*	CL63775Contig1	172	-30.06	172	-30.06	1153172	25	686	501
NW_004973190.1_1133*	CL4110Contig1	152	-30.06	152	-30.06	1201655	25	276	139
NW_004973190.1_1133*	CL118511Contig1	158	-30.06	158	-30.06	1209155	25	3653	2423
NW_004973380.1_16486	CL103210Contig1	172	-30.07	172	-30.07	301796	22	381	102
NW_004973855.1_32614	CL107839Contig1	151	-30.07	151	-30.07	797796	18	6580	187
NW_004973855.1_32614	CL98307Contig1	159	-30.07	159	-30.07	818372	18	481	455
NW_004973855.1_32614	CL147840Contig1	151	-30.07	151	-30.07	842924	18	510	481
NW_004973837.1_32310*	CL2773Contig1	176	-30.07	176	-30.07	1012259	23	12221	9155
NW_004973190.1_1133*	CL25639Contig1	154	-30.07	154	-30.07	1129644	25	1208	793
NW_004973190.1_1133*	CL22108Contig1	164	-30.07	164	-30.07	1244788	25	639	166
NW_004973190.1_1133*	CL110386Contig1	162	-30.07	162	-30.07	1261514	25	1793	232
NW_004973833.1_32227	CL18990Contig1	180	-30.08	180	-30.08	43701	24	1525	128
NW_004973855.1_32614	CL83455Contig1	158	-30.08	158	-30.08	932742	18	538	64
NW_004973837.1_32310*	CL139847Contig1	175	-30.08	175	-30.08	979126	23	3758	687
NW_004973190.1_1133*	CL105609Contig1	159	-30.08	159	-30.08	1124154	25	1028	726
NW_004973190.1_1133*	CL43275Contig1	156	-30.08	156	-30.08	1141363	25	395	181
NW_004973190.1_1133*	CL15180Contig1	154	-30.08	154	-30.08	1171210	25	628	570
NW_004973190.1_1133*	CL108818Contig1	174	-30.08	174	-30.08	1250576	25	4127	1544
NW_004973855.1_32614	CL116599Contig1	160	-30.09	160	-30.09	808779	18	1026	411
NW_004973190.1_1133*	CL6343Contig2	157	-30.09	157	-30.09	1170609	25	442	343
NW_004973190.1_1133*	CL14751Contig1	174	-30.09	174	-30.09	1192350	25	2301	2052
NW_004973190.1_1133*	CL150086Contig1	164	-30.09	164	-30.09	1211246	25	484	31
NW_004973190.1_1133*	CL8033Contig1	169	-30.09	169	-30.09	1243913	25	5582	136
NW_004973190.1_1133*	CL104338Contig1	169	-30.09	169	-30.09	1250341	25	3306	116
NW_004973190.1_1133*	CL120332Contig1	153	-30.09	153	-30.09	1262145	25	373	50
NW_004973855.1_32614	CL109400Contig1	159	-30.1	159	-30.1	808256	18	2026	665
NW_004973855.1_32614	CL24976Contig1	152	-30.1	152	-30.1	813450	18	3552	2280
NW_004973855.1_32614	CL3592Contig1	155	-30.1	155	-30.1	822578	18	4282	721
NW_004973837.1_32310*	CL136523Contig1	169	-30.1	169	-30.1	1021331	23	679	256
NW_004973837.1_32310*	CL36920Contig1	167	-30.1	167	-30.1	1045881	23	355	246
NW_004973190.1_1133*	CL24515Contig1	158	-30.1	158	-30.1	1193014	25	2811	993
NW_004973190.1_1133*	CL7702Contig1	157	-30.1	157	-30.1	1201924	25	899	273
NW_004973190.1_1133*	CL26481Contig1	157	-30.1	157	-30.1	1224287	25	902	673
NW_004973190.1_1133*	CL115737Contig1	153	-30.1	153	-30.1	1261869	25	1328	280
NW_004973855.1_32614	CL110346Contig1	158	-30.11	158	-30.11	797971	18	1934	342
NW_004973190.1_1133*	CL109270Contig1	151	-30.11	151	-30.11	1114046	25	1625	774
NW_004973190.1_1133*	CL146605Contig1	157	-30.11	157	-30.11	1148057	25	709	43
NW_004973190.1_1133*	CL106656Contig1	157	-30.11	157	-30.11	1229481	25	1777	161
NW_004973190.1_1133*	CL133732Contig1	153	-30.11	153	-30.11	1241653	25	335	115
NW_004973190.1_1133*	CL93887Contig1	158	-30.11	158	-30.11	1260289	25	639	483
NW_004973855.1_32614	CL25539Contig1	155	-30.12	155	-30.12	792154	18	1718	735
NW_004973855.1_32614	CL126948Contig1	157	-30.12	157	-30.12	873103	18	395	292
NW_004973855.1_32614	CL140130Contig1	150	-30.12	150	-30.12	874000	18	1221	563
NW_004973190.1_1133*	CL139427Contig1	170	-30.12	170	-30.12	1190117	25	733	172
NW_004973190.1_1133*	CL17529Contig1	153	-30.12	153	-30.12	1244504	25	632	281
NW_004973855.1_32614	CL85460Contig1	158	-30.13	158	-30.13	827932	18	283	191
NW_004973855.1_32614	CL32868Contig1	150	-30.13	150	-30.13	887531	18	291	149
NW_004973837.1_32310*	CL91032Contig1	166	-30.13	166	-30.13	1059795	23	711	504
NW_004973837.1_32310*	CL105939Contig1	176	-30.13	176	-30.13	1060802	23	1237	1195
NW_004973190.1_1133*	CL22794Contig1	158	-30.13	158	-30.13	1140102	25	475	34
NW_004973190.1_1133*	CL15185Contig1	157	-30.13	157	-30.13	1202418	25	847	73
NW_004973190.1_1133*	CL763Contig1	156	-30.13	156	-30.13	1211874	25	5341	959
NW_004973190.1_1133*	CL14252Contig1	165	-30.13	165	-30.13	1233884	25	1122	850
NW_004973190.1_1133*	CL111256Contig1	156	-30.13	156	-30.13	1240169	25	731	249
NW_004973855.1_32614	CL116710Contig1	160	-30.14	160	-30.14	903507	18	3512	50
NW_004973855.1_32614	CL18636Contig1	151	-30.14	151	-30.14	917990	18	8768	7479
NW_004973837.1_32310*	CL102577Contig1	163	-30.14	163	-30.14	1060544	23	546	326
NW_004973190.1_1133*	CL5002Contig1	159	-30.14	159	-30.14	1170489	25	863	630
NW_004973190.1_1133*	CL88839Contig1	169	-30.14	169	-30.14	1217740	25	735	349
NW_004973190.1_1133*	CL18985Contig1	153	-30.14	153	-30.14	1244578	25	1998	869
NW_004973190.1_1133*	CL86441Contig1	150	-30.14	150	-30.14	1259784	25	684	321
NW_004973855.1_32614	CL103036Contig1	156	-30.15	156	-30.15	818661	18	3338	3064
NW_004973855.1_32614	CL110467Contig1	160	-30.15	160	-30.15	934520	18	1787	351
NW_004973837.1_32310*	CL119397Contig1	174	-30.15	174	-30.15	999092	23	422	281
NW_004973837.1_32310*	CL3030Contig1	172	-30.15	172	-30.15	1001906	23	946	486
NW_004973837.1_32310*	CL17274Contig1	170	-30.15	170	-30.15	1034454	23	1202	654
NW_004973837.1_32310*	CL113967Contig1	164	-30.15	164	-30.15	1061392	23	934	311
NW_004973190.1_1133*	CL43579Contig1	165	-30.15	165	-30.15	1151918	25	4901	1801
NW_004973190.1_1133*	CL97153Contig1	155	-30.15	155	-30.15	1197329	25	550	471
NW_004973190.1_1133*	CL101476Contig1	159	-30.15	159	-30.15	1197565	25	571	188
NW_004973190.1_1133*	CL4571Contig2	158	-30.15	158	-30.15	1233210	25	7317	7233
NW_004973190.1_1133*	CL112420Contig1	166	-30.15	166	-30.15	1261661	25	775	170
NW_004973190.1_1133*	CL16558Contig1	165	-30.16	165	-30.16	1128998	25	1338	1121
NW_004973190.1_1133*	CL67948Contig1	162	-30.16	162	-30.16	1195563	25	9604	8104
NW_004973190.1_1133*	CL127130Contig1	161	-30.16	161	-30.16	1262606	25	358	45
NW_004973261.1_8440	comp415874_c0_seq16	172	-30.17	172	-30.17	674453	18	2923	55
NW_004973855.1_32614	CL86294Contig1	156	-30.17	156	-30.17	849224	18	554	27
NW_004973855.1_32614	CL132087Contig1	160	-30.17	160	-30.17	852188	18	383	117
NW_004973837.1_32310*	CL116495Contig1	167	-30.17	167	-30.17	1050947	23	925	521
NW_004973190.1_1133*	comp413602_c0_seq1	162	-30.17	162	-30.17	1127434	25	4836	822
NW_004973190.1_1133*	CL87217Contig1	171	-30.17	171	-30.17	1133739	25	620	404
NW_004973190.1_1133*	CL5864Contig1	175	-30.17	175	-30.17	1170564	25	1082	715
NW_004973190.1_1133*	CL62427Contig1	164	-30.17	164	-30.17	1195223	25	883	556
NW_004973855.1_32614	CL103965Contig1	160	-30.18	160	-30.18	818745	18	1385	635
NW_004973837.1_32310*	CL138184Contig1	171	-30.18	171	-30.18	968309	23	487	273
NW_004973837.1_32310*	CL20991Contig1	171	-30.18	171	-30.18	971251	23	544	71
NW_004973837.1_32310*	CL124667Contig1	163	-30.18	163	-30.18	1020565	23	476	315
NW_004973837.1_32310*	CL106818Contig1	174	-30.18	174	-30.18	1081832	23	3317	2407
NW_004973190.1_1133*	CL104785Contig1	158	-30.18	158	-30.18	1208230	25	796	587
NW_004973190.1_1133*	CL107250Contig1	169	-30.18	169	-30.18	1218993	25	1886	756
NW_004973855.1_32614	CL102270Contig1	153	-30.19	153	-30.19	797451	18	820	671
NW_004973855.1_32614	CL2864Contig1	156	-30.19	156	-30.19	801495	18	1277	100
NW_004973855.1_32614	CL22407Contig1	154	-30.19	154	-30.19	834331	18	670	632
NW_004973855.1_32614	CL18998Contig1	153	-30.19	153	-30.19	844928	18	5263	5230
NW_004973855.1_32614	CL13850Contig1	156	-30.19	156	-30.19	854955	18	5175	3440
NW_004973855.1_32614	CL1236Contig1	156	-30.19	156	-30.19	895754	18	8464	1767
NW_004973837.1_32310*	CL22950Contig1	171	-30.19	171	-30.19	950080	23	1701	548
NW_004973837.1_32310*	CL421Contig1	175	-30.19	175	-30.19	980433	23	4456	3853
NW_004973837.1_32310*	CL116427Contig1	163	-30.19	163	-30.19	998871	23	1310	410
NW_004973837.1_32310*	CL10415Contig1	168	-30.19	168	-30.19	1012777	23	1592	1405
NW_004973190.1_1133*	CL1106Contig2	161	-30.19	161	-30.19	1138569	25	858	587
NW_004973190.1_1133*	CL112328Contig1	151	-30.19	151	-30.19	1145804	25	1342	278
NW_004973190.1_1133*	CL3188Contig1	154	-30.19	154	-30.19	1170372	25	1087	148
NW_004973190.1_1133*	CL19854Contig1	175	-30.19	175	-30.19	1171501	25	1674	1426
NW_004973190.1_1133*	CL36498Contig1	159	-30.19	159	-30.19	1193711	25	385	76
NW_004973190.1_1133*	CL5142Contig1	164	-30.19	164	-30.19	1233231	25	814	230
NW_004973190.1_1133*	CL110392Contig1	161	-30.19	161	-30.19	1240108	25	2703	2337
NW_004973190.1_1133*	CL65721Contig1	169	-30.19	169	-30.19	1258406	25	405	115
NW_004973855.1_32614	CL105545Contig1	152	-30.2	152	-30.2	807983	18	966	201
NW_004973855.1_32614	CL4130Contig1	155	-30.2	155	-30.2	875537	18	3115	2942
NW_004973855.1_32614	CL123999Contig1	156	-30.2	156	-30.2	914452	18	505	73
NW_004973855.1_32614	CL116153Contig1	164	-30.2	164	-30.2	924341	18	1592	820
NW_004973855.1_32614	comp416413_c0_seq3	164	-30.2	164	-30.2	937737	18	4087	3501
NW_004973190.1_1133*	CL39739Contig1	161	-30.2	161	-30.2	1183587	25	542	238
NW_004973190.1_1133*	CL119765Contig1	158	-30.2	158	-30.2	1209232	25	334	218
NW_004973855.1_32614	CL57180Contig1	153	-30.21	153	-30.21	857937	18	203	159
NW_004973190.1_1133*	CL140903Contig1	160	-30.21	160	-30.21	1126544	25	565	282
NW_004973190.1_1133*	CL30348Contig1	158	-30.21	158	-30.21	1161880	25	5564	5298
NW_004973190.1_1133*	CL1242Contig1	167	-30.21	167	-30.21	1191505	25	5403	2636
NW_004973190.1_1133*	CL48543Contig1	167	-30.21	167	-30.21	1225665	25	443	177
NW_004973855.1_32614	CL131132Contig1	161	-30.22	161	-30.22	830881	18	344	228
NW_004973855.1_32614	CL102963Contig1	154	-30.22	154	-30.22	839959	18	1307	695
NW_004973855.1_32614	CL104603Contig1	155	-30.22	155	-30.22	850401	18	3164	30
NW_004973855.1_32614	CL49447Contig1	161	-30.22	161	-30.22	868137	18	363	252
NW_004973855.1_32614	CL108566Contig1	153	-30.22	153	-30.22	892364	18	2208	27
NW_004973855.1_32614	CL8191Contig1	155	-30.22	155	-30.22	896308	18	1018	138
NW_004973855.1_32614	CL6356Contig1	164	-30.22	164	-30.22	917135	18	4919	1051
NW_004973837.1_32310*	CL37053Contig1	167	-30.22	167	-30.22	951024	23	462	298
NW_004973190.1_1133*	CL116404Contig1	158	-30.22	158	-30.22	1146074	25	917	120
NW_004973190.1_1133*	CL18198Contig1	155	-30.22	155	-30.22	1244521	25	3707	2069
NW_004973261.1_8440	CL89170Contig1	166	-30.23	166	-30.23	680728	18	568	311
NW_004973855.1_32614	CL139240Contig1	156	-30.23	156	-30.23	947193	18	514	244
NW_004973190.1_1133*	CL67596Contig1	166	-30.23	166	-30.23	1216492	25	503	47
NW_004973855.1_32614	CL140170Contig1	160	-30.24	160	-30.24	799996	18	752	534
NW_004973855.1_32614	CL79Contig1	160	-30.24	160	-30.24	853951	18	13788	9990
NW_004973855.1_32614	CL131479Contig1	160	-30.24	160	-30.24	904489	18	335	11
NW_004973837.1_32310*	CL522Contig1	176	-30.24	176	-30.24	959362	23	3035	650
NW_004973190.1_1133*	CL6510Contig1	156	-30.24	156	-30.24	1149371	25	4881	2250
NW_004973190.1_1133*	CL10743Contig1	154	-30.24	154	-30.24	1192127	25	5757	4585
NW_004973190.1_1133*	CL138111Contig1	165	-30.24	165	-30.24	1210423	25	670	452
NW_004973190.1_1133*	CL91654Contig1	150	-30.24	150	-30.24	1249479	25	584	534
NW_004973855.1_32614	CL5911Contig2	160	-30.25	160	-30.25	812085	18	1540	1450
NW_004973855.1_32614	CL55361Contig1	160	-30.25	160	-30.25	909963	18	344	4
NW_004973837.1_32310*	CL118684Contig1	168	-30.25	168	-30.25	1082588	23	932	466
NW_004973190.1_1133*	CL117464Contig1	166	-30.25	166	-30.25	1167384	25	2223	1940
NW_004973190.1_1133*	CL90550Contig1	154	-30.25	154	-30.25	1176424	25	3035	301
NW_004973380.1_16486	CL107629Contig1	168	-30.26	168	-30.26	270533	22	1824	1380
NW_004973837.1_32310*	CL109125Contig1	168	-30.26	168	-30.26	1081960	23	1578	997
NW_004973190.1_1133*	CL79616Contig1	162	-30.26	162	-30.26	1186212	25	2017	701
NW_004973855.1_32614	CL87070Contig1	160	-30.27	160	-30.27	796359	18	645	367
NW_004973855.1_32614	CL107982Contig1	156	-30.27	156	-30.27	818995	18	7418	6014
NW_004973855.1_32614	CL96942Contig1	154	-30.27	154	-30.27	839421	18	504	470
NW_004973837.1_32310*	CL123240Contig1	161	-30.27	161	-30.27	1061998	23	376	6
NW_004973190.1_1133*	CL2181Contig1	162	-30.27	162	-30.27	1149096	25	1036	415
NW_004973190.1_1133*	CL32344Contig1	173	-30.27	173	-30.27	1224614	25	407	316
NW_004973190.1_1133*	CL93225Contig1	162	-30.27	162	-30.27	1249593	25	768	224
NW_004973855.1_32614	CL138572Contig1	159	-30.28	159	-30.28	810257	18	3967	3918
NW_004973855.1_32614	CL41956Contig1	159	-30.28	159	-30.28	846386	18	303	50
NW_004973837.1_32310*	CL5042Contig1	165	-30.28	165	-30.28	948871	23	731	196
NW_004973837.1_32310*	CL25974Contig1	163	-30.28	163	-30.28	950265	23	1495	899
NW_004973837.1_32310*	CL123928Contig1	172	-30.28	172	-30.28	967357	23	402	316
NW_004973190.1_1133*	CL122307Contig1	157	-30.28	157	-30.28	1157363	25	462	112
NW_004973190.1_1133*	CL70838Contig1	157	-30.28	157	-30.28	1216697	25	4287	2672
NW_004973190.1_1133*	CL145982Contig1	165	-30.28	165	-30.28	1263788	25	505	35
NW_004973855.1_32614	CL118038Contig1	154	-30.29	154	-30.29	882505	18	904	855
NW_004973855.1_32614	CL122652Contig1	159	-30.29	159	-30.29	903885	18	6747	5416
NW_004973837.1_32310*	CL55403Contig1	160	-30.29	160	-30.29	1047115	23	7906	1696
NW_004973190.1_1133*	CL41255Contig1	153	-30.29	153	-30.29	1183779	25	1511	91
NW_004973190.1_1133*	CL106687Contig1	154	-30.29	154	-30.29	1239897	25	1237	1013
NW_004973855.1_32614	CL58596Contig1	155	-30.3	155	-30.3	878883	18	409	61
NW_004973855.1_32614	CL137294Contig1	154	-30.3	154	-30.3	904885	18	4569	4166
NW_004973190.1_1133*	CL102424Contig1	158	-30.3	158	-30.3	1197658	25	5271	3943
NW_004973190.1_1133*	CL111804Contig1	161	-30.3	161	-30.3	1198242	25	740	391
NW_004973190.1_1133*	CL23131Contig1	152	-30.3	152	-30.3	1202923	25	6024	2912
NW_004973190.1_1133*	CL102407Contig1	161	-30.3	161	-30.3	1260969	25	479	280
NW_004973380.1_16486	CL88858Contig1	172	-30.31	172	-30.31	164151	22	1100	15
NW_004973380.1_16486	CL4675Contig1	172	-30.31	172	-30.31	253218	22	2727	36
NW_004973855.1_32614	CL105931Contig1	152	-30.31	152	-30.31	871771	18	1245	963
NW_004973855.1_32614	CL8065Contig1	150	-30.31	150	-30.31	917248	18	5037	4919
NW_004973837.1_32310*	CL7723Contig1	159	-30.31	159	-30.31	960028	23	1284	428
NW_004973190.1_1133*	CL124269Contig1	164	-30.31	164	-30.31	1167823	25	4102	2948
NW_004973190.1_1133*	CL63563Contig1	150	-30.31	150	-30.31	1216219	25	292	188
NW_004973190.1_1133*	CL127590Contig1	162	-30.31	162	-30.31	1241244	25	462	199
NW_004973833.1_32227	CL63371Contig1	160	-30.32	160	-30.32	67923	24	1293	425
NW_004973855.1_32614	CL141991Contig1	156	-30.32	156	-30.32	905201	18	4467	2616
NW_004973837.1_32310*	CL97745Contig1	166	-30.32	166	-30.32	965580	23	6762	4356
NW_004973837.1_32310*	CL98946Contig1	166	-30.32	166	-30.32	965647	23	531	510
NW_004973190.1_1133*	CL9789Contig1	150	-30.32	150	-30.32	1170821	25	1225	86
NW_004973190.1_1133*	CL125930Contig1	159	-30.32	159	-30.32	1230735	25	4045	3878
NW_004973190.1_1133*	CL14064Contig1	153	-30.32	153	-30.32	1233870	25	1000	144
NW_004973855.1_32614	CL50293Contig1	159	-30.33	159	-30.33	793901	18	336	254
NW_004973855.1_32614	CL109484Contig1	158	-30.33	158	-30.33	808261	18	2837	127
NW_004973855.1_32614	CL45500Contig1	156	-30.33	156	-30.33	814855	18	386	102
NW_004973855.1_32614	CL15104Contig1	150	-30.33	150	-30.33	855044	18	391	207
NW_004973855.1_32614	CL117949Contig1	157	-30.33	157	-30.33	872480	18	801	103
NW_004973855.1_32614	CL23092Contig1	159	-30.33	159	-30.33	897331	18	2536	2497
NW_004973837.1_32310*	CL107646Contig1	165	-30.33	165	-30.33	1019432	23	2686	811
NW_004973190.1_1133*	CL76882Contig1	154	-30.33	154	-30.33	1111854	25	680	59
NW_004973190.1_1133*	CL16584Contig1	162	-30.33	162	-30.33	1182108	25	547	331
NW_004973190.1_1133*	CL114719Contig1	167	-30.33	167	-30.33	1240406	25	1397	1212
NW_004973855.1_32614	CL115240Contig1	154	-30.34	154	-30.34	798314	18	3581	3508
NW_004973855.1_32614	CL104233Contig1	155	-30.35	155	-30.35	923598	18	4587	1849
NW_004973837.1_32310*	CL95921Contig1	174	-30.35	174	-30.35	1070753	23	533	320
NW_004973190.1_1133*	comp413620_c3_seq18	157	-30.35	157	-30.35	1211445	25	5158	3637
NW_004973190.1_1133*	CL98377Contig1	150	-30.35	150	-30.35	1249899	25	454	302
NW_004973190.1_1133*	CL6136Contig1	159	-30.35	159	-30.35	1254508	25	902	286
NW_004973855.1_32614	CL28348Contig1	160	-30.36	160	-30.36	908241	18	1082	42
NW_004973837.1_32310*	CL4072Contig1	173	-30.36	173	-30.36	1033612	23	1695	447
NW_004973837.1_32310*	comp387534_c0_seq3	173	-30.36	173	-30.36	1042865	23	2115	1001
NW_004973190.1_1133*	CL104142Contig1	167	-30.36	167	-30.36	1145241	25	2800	1854
NW_004973190.1_1133*	CL40930Contig1	163	-30.36	163	-30.36	1193952	25	407	49
NW_004973190.1_1133*	CL18446Contig1	158	-30.36	158	-30.36	1223746	25	539	176
NW_004973190.1_1133*	CL136194Contig1	164	-30.36	164	-30.36	1231423	25	413	166
NW_004973190.1_1133*	CL139555Contig1	152	-30.36	152	-30.36	1242029	25	5324	3391
NW_004973855.1_32614	CL16056Contig1	159	-30.37	159	-30.37	844729	18	827	503
NW_004973855.1_32614	CL109450Contig1	164	-30.37	164	-30.37	850695	18	1715	824
NW_004973855.1_32614	CL2987Contig1	151	-30.37	151	-30.37	854195	18	1989	45
NW_004973855.1_32614	CL26570Contig1	161	-30.37	161	-30.37	855813	18	3682	3408
NW_004973855.1_32614	CL21966Contig1	160	-30.37	160	-30.37	866313	18	5665	5552
NW_004973855.1_32614	CL112858Contig1	163	-30.37	163	-30.37	913705	18	804	122
NW_004973190.1_1133*	CL63627Contig1	158	-30.37	158	-30.37	1111004	25	1453	623
NW_004973190.1_1133*	CL45121Contig1	162	-30.37	162	-30.37	1141527	25	6443	5493
NW_004973190.1_1133*	CL21205Contig1	161	-30.37	161	-30.37	1150401	25	2446	2399
NW_004973190.1_1133*	CL28626Contig1	151	-30.37	151	-30.37	1150858	25	863	271
NW_004973190.1_1133*	CL72383Contig1	158	-30.37	158	-30.37	1227239	25	1095	778
NW_004973855.1_32614	CL114858Contig1	164	-30.38	164	-30.38	913844	18	699	73
NW_004973190.1_1133*	CL18248Contig1	168	-30.38	168	-30.38	1255297	25	5785	4490
NW_004973855.1_32614	CL22866Contig1	164	-30.39	164	-30.39	907878	18	927	216
NW_004973837.1_32310*	CL5270Contig1	166	-30.39	166	-30.39	970111	23	2828	591
NW_004973837.1_32310*	CL108687Contig1	173	-30.39	173	-30.39	998407	23	3718	1322
NW_004973837.1_32310*	CL19136Contig1	164	-30.39	164	-30.39	1013372	23	1660	838
NW_004973837.1_32310*	CL13932Contig1	166	-30.39	166	-30.39	1086204	23	1121	900
NW_004973190.1_1133*	CL103264Contig1	152	-30.39	152	-30.39	1145166	25	1177	189
NW_004973190.1_1133*	CL138565Contig1	158	-30.39	158	-30.39	1147521	25	430	219
NW_004973190.1_1133*	comp410860_c2_seq1	156	-30.39	156	-30.39	1190997	25	5101	4376
NW_004973190.1_1133*	CL4854Contig1	158	-30.39	158	-30.39	1222880	25	1619	246
NW_004973190.1_1133*	CL115611Contig1	150	-30.39	150	-30.39	1230046	25	3532	2631
NW_004973190.1_1133*	CL1234Contig1	160	-30.39	160	-30.39	1243403	25	3323	3117
NW_004973837.1_32310*	CL46099Contig1	179	-30.4	179	-30.4	1067447	23	448	388
NW_004973190.1_1133*	CL96555Contig1	150	-30.4	150	-30.4	1134408	25	4432	266
NW_004973190.1_1133*	CL18692Contig1	161	-30.4	161	-30.4	1213222	25	695	491
NW_004973855.1_32614	CL42360Contig1	163	-30.41	163	-30.41	793298	18	581	7
NW_004973855.1_32614	CL87450Contig1	160	-30.41	160	-30.41	838685	18	660	257
NW_004973855.1_32614	comp410612_c0_seq2	151	-30.41	151	-30.41	895263	18	2360	194
NW_004973855.1_32614	CL111748Contig1	158	-30.41	158	-30.41	913627	18	793	760
NW_004973190.1_1133*	CL23657Contig1	166	-30.41	166	-30.41	1192955	25	1068	105
NW_004973855.1_32614	CL70076Contig1	157	-30.42	157	-30.42	879502	18	411	19
NW_004973855.1_32614	CL78237Contig1	163	-30.42	163	-30.42	879966	18	261	231
NW_004973837.1_32310*	CL147475Contig1	153	-30.42	153	-30.42	958552	23	3967	1415
NW_004973855.1_32614	CL86707Contig1	155	-30.43	155	-30.43	943652	18	596	556
NW_004973190.1_1133*	CL72033Contig1	164	-30.43	164	-30.43	1237603	25	1174	983
NW_004973855.1_32614	CL90109Contig1	158	-30.44	158	-30.44	796549	18	1009	115
NW_004973855.1_32614	CL1454Contig1	154	-30.44	154	-30.44	875358	18	4582	4243
NW_004973855.1_32614	CL63337Contig1	157	-30.44	157	-30.44	889523	18	437	94
NW_004973855.1_32614	CL9842Contig1	154	-30.44	154	-30.44	917401	18	652	4
NW_004973855.1_32614	CL113670Contig1	150	-30.44	150	-30.44	924172	18	574	266
NW_004973837.1_32310*	CL151807Contig1	172	-30.44	172	-30.44	1011566	23	469	358
NW_004973837.1_32310*	CL55449Contig1	169	-30.44	169	-30.44	1068054	23	445	244
NW_004973190.1_1133*	CL1766Contig1	155	-30.44	155	-30.44	1181044	25	1641	117
NW_004973190.1_1133*	CL108744Contig1	155	-30.44	155	-30.44	1198065	25	2317	1431
NW_004973190.1_1133*	CL39476Contig1	172	-30.44	172	-30.44	1214655	25	263	87
NW_004973855.1_32614	CL35197Contig1	155	-30.45	155	-30.45	835146	18	356	165
NW_004973855.1_32614	CL87042Contig1	159	-30.45	159	-30.45	860002	18	627	55
NW_004973855.1_32614	CL62355Contig1	151	-30.45	151	-30.45	879056	18	344	203
NW_004973855.1_32614	comp282356_c0_seq1	154	-30.45	154	-30.45	948441	18	537	359
NW_004973837.1_32310*	CL127830Contig1	168	-30.45	168	-30.45	957249	23	385	343
NW_004973190.1_1133*	CL21076Contig1	158	-30.45	158	-30.45	1234331	25	737	676
NW_004973855.1_32614	CL22229Contig1	159	-30.46	159	-30.46	907853	18	2130	2026
NW_004973855.1_32614	CL117382Contig1	160	-30.46	160	-30.46	935015	18	895	61
NW_004973837.1_32310*	CL140702Contig1	166	-30.46	166	-30.46	1052515	23	922	500
NW_004973837.1_32310*	CL19899Contig1	155	-30.46	155	-30.46	1065761	23	1709	1110
NW_004973837.1_32310*	CL117012Contig1	157	-30.46	157	-30.46	1103868	23	908	25
NW_004973190.1_1133*	CL106089Contig1	180	-30.46	180	-30.46	1124188	25	1103	763
NW_004973190.1_1133*	CL35838Contig1	160	-30.46	160	-30.46	1140895	25	980	730
NW_004973190.1_1133*	CL2828Contig1	175	-30.46	175	-30.46	1159972	25	6798	4600
NW_004973190.1_1133*	CL155Contig1	165	-30.46	165	-30.46	1191399	25	8997	2241
NW_004973190.1_1133*	CL89935Contig1	173	-30.46	173	-30.46	1196858	25	925	852
NW_004973190.1_1133*	CL109281Contig1	161	-30.46	161	-30.46	1208568	25	1575	126
NW_004973855.1_32614	CL46742Contig1	157	-30.47	157	-30.47	940968	18	630	19
NW_004973837.1_32310*	CL113950Contig1	165	-30.47	165	-30.47	1030312	23	669	191
NW_004973190.1_1133*	CL5565Contig1	150	-30.47	150	-30.47	1160205	25	1169	929
NW_004973190.1_1133*	CL4334Contig1	159	-30.47	159	-30.47	1170450	25	850	674
NW_004973190.1_1133*	CL99041Contig1	157	-30.47	157	-30.47	1176973	25	595	309
NW_004973190.1_1133*	CL1616Contig1	156	-30.47	156	-30.47	1181030	25	2730	149
NW_004973380.1_16486	CL108474Contig1	178	-30.48	178	-30.48	229095	22	3331	967
NW_004973855.1_32614	CL47456Contig1	156	-30.48	156	-30.48	815028	18	261	55
NW_004973855.1_32614	CL16415Contig1	152	-30.48	152	-30.48	833896	18	849	707
NW_004973855.1_32614	CL111831Contig1	160	-30.48	160	-30.48	850840	18	1038	990
NW_004973855.1_32614	CL2754Contig1	157	-30.48	157	-30.48	927385	18	1765	1049
NW_004973837.1_32310*	CL94448Contig1	174	-30.48	174	-30.48	1029160	23	2057	656
NW_004973837.1_32310*	CL62063Contig1	174	-30.48	174	-30.48	1078916	23	1934	154
NW_004973190.1_1133*	CL109047Contig1	157	-30.48	157	-30.48	1145588	25	1515	380
NW_004973190.1_1133*	CL15278Contig1	153	-30.48	153	-30.48	1182015	25	8203	2618
NW_004973190.1_1133*	CL148933Contig1	163	-30.48	163	-30.48	1200702	25	512	163
NW_004973190.1_1133*	CL136759Contig1	164	-30.48	164	-30.48	1263196	25	536	26
NW_004973380.1_16486	CL99767Contig1	170	-30.49	170	-30.49	217782	22	545	182
NW_004973837.1_32310*	CL75996Contig1	177	-30.49	177	-30.49	1037892	23	529	332
NW_004973190.1_1133*	CL66188Contig1	159	-30.49	159	-30.49	1111171	25	5078	4546
NW_004973190.1_1133*	CL111650Contig1	159	-30.49	159	-30.49	1156646	25	5404	4885
NW_004973190.1_1133*	CL22487Contig1	162	-30.49	162	-30.49	1171670	25	824	9
NW_004973190.1_1133*	CL110888Contig1	154	-30.49	154	-30.49	1219275	25	2969	1616
NW_004973380.1_16486	CL9331Contig1	157	-30.5	157	-30.5	285040	22	823	795
NW_004973855.1_32614	CL11497Contig1	156	-30.5	156	-30.5	844416	18	824	247
NW_004973855.1_32614	CL117076Contig1	151	-30.5	151	-30.5	903530	18	1281	938
NW_004973837.1_32310*	CL10674Contig1	168	-30.5	168	-30.5	960240	23	1427	448
NW_004973837.1_32310*	CL75087Contig1	165	-30.5	165	-30.5	1027790	23	8676	6447
NW_004973190.1_1133*	CL55705Contig1	166	-30.5	166	-30.5	1131754	25	387	275
NW_004973190.1_1133*	CL129670Contig1	158	-30.5	158	-30.5	1168178	25	413	98
NW_004973190.1_1133*	CL118898Contig1	169	-30.5	169	-30.5	1230271	25	1560	1192
NW_004973855.1_32614	CL91591Contig1	160	-30.51	160	-30.51	849566	18	679	172
NW_004973855.1_32614	CL105803Contig1	160	-30.51	160	-30.51	881738	18	2485	817
NW_004973855.1_32614	CL111243Contig1	157	-30.51	157	-30.51	924007	18	4914	4637
NW_004973855.1_32614	CL43845Contig1	151	-30.51	151	-30.51	930081	18	307	282
NW_004973855.1_32614	CL12781Contig1	160	-30.51	160	-30.51	938716	18	879	620
NW_004973190.1_1133*	CL103790Contig1	153	-30.51	153	-30.51	1113700	25	2174	802
NW_004973190.1_1133*	CL7486Contig1	159	-30.51	159	-30.51	1118080	25	1549	1398
NW_004973190.1_1133*	CL6825Contig1	152	-30.51	152	-30.51	1128331	25	3200	1900
NW_004973190.1_1133*	CL14455Contig1	165	-30.51	165	-30.51	1171157	25	796	510
NW_004973190.1_1133*	CL135072Contig1	157	-30.51	157	-30.51	1199768	25	341	180
NW_004973190.1_1133*	CL49360Contig1	158	-30.51	158	-30.51	1204842	25	357	221
NW_004973190.1_1133*	CL6574Contig1	162	-30.51	162	-30.51	1222977	25	8158	6323
NW_004973855.1_32614	CL138121Contig1	156	-30.52	156	-30.52	842286	18	474	224
NW_004973855.1_32614	CL145169Contig1	160	-30.52	160	-30.52	936880	18	416	83
NW_004973837.1_32310*	CL150988Contig1	176	-30.52	176	-30.52	979841	23	387	362
NW_004973190.1_1133*	CL118970Contig1	162	-30.52	162	-30.52	1167475	25	1241	741
NW_004973190.1_1133*	CL16117Contig1	150	-30.52	150	-30.52	1171266	25	533	301
NW_004973190.1_1133*	CL28576Contig1	159	-30.52	159	-30.52	1182869	25	467	272
NW_004973855.1_32614	CL54628Contig1	162	-30.53	162	-30.53	920380	18	8291	6511
NW_004973837.1_32310*	CL135438Contig1	175	-30.53	175	-30.53	978836	23	1411	1012
NW_004973190.1_1133*	CL91125Contig1	169	-30.53	169	-30.53	1144421	25	727	550
NW_004973190.1_1133*	CL105314Contig1	168	-30.53	168	-30.53	1166618	25	1189	529
NW_004973190.1_1133*	CL122408Contig1	160	-30.53	160	-30.53	1178512	25	459	49
NW_004973190.1_1133*	CL126996Contig1	156	-30.53	156	-30.53	1178800	25	452	28
NW_004973190.1_1133*	CL140676Contig1	171	-30.53	171	-30.53	1179671	25	6504	5760
NW_004973190.1_1133*	CL78016Contig1	152	-30.53	152	-30.53	1186085	25	213	1
NW_004973190.1_1133*	CL21608Contig1	173	-30.53	173	-30.53	1192822	25	1710	1038
NW_004973190.1_1133*	CL496Contig1	176	-30.53	176	-30.53	1211852	25	4081	3436
NW_004973190.1_1133*	CL26139Contig1	165	-30.53	165	-30.53	1224260	25	3206	2810
NW_004973380.1_16486	CL88746Contig1	167	-30.54	167	-30.54	269252	22	621	169
NW_004973855.1_32614	CL3283Contig1	151	-30.54	151	-30.54	801523	18	3466	3437
NW_004973855.1_32614	CL104945Contig1	155	-30.54	155	-30.54	840078	18	1076	885
NW_004973855.1_32614	CL105208Contig1	150	-30.54	150	-30.54	840108	18	1256	1040
NW_004973855.1_32614	CL22703Contig1	164	-30.54	164	-30.54	866349	18	2117	705
NW_004973837.1_32310*	CL14199Contig1	167	-30.54	167	-30.54	1044274	23	922	436
NW_004973190.1_1133*	CL60995Contig1	163	-30.54	163	-30.54	1174346	25	2270	169
NW_004973190.1_1133*	CL19713Contig1	157	-30.54	157	-30.54	1223829	25	613	247
NW_004973190.1_1133*	CL71341Contig1	161	-30.54	161	-30.54	1227164	25	9041	3367
NW_004973855.1_32614	CL82845Contig1	151	-30.55	151	-30.55	838383	18	328	58
NW_004973855.1_32614	CL14943Contig1	155	-30.55	155	-30.55	876204	18	5337	745
NW_004973855.1_32614	CL99943Contig1	155	-30.55	155	-30.55	933883	18	1085	909
NW_004973190.1_1133*	CL2148Contig1	177	-30.55	177	-30.55	1127953	25	926	327
NW_004973190.1_1133*	CL91397Contig1	155	-30.55	155	-30.55	1134060	25	242	91
NW_004973190.1_1133*	CL25439Contig1	150	-30.55	150	-30.55	1193050	25	617	340
NW_004973190.1_1133*	CL120052Contig1	158	-30.55	158	-30.55	1240756	25	415	108
NW_004973380.1_16486	CL72369Contig1	169	-30.56	169	-30.56	215997	22	5991	1233
NW_004973855.1_32614	CL28224Contig1	155	-30.56	155	-30.56	834682	18	650	59
NW_004973190.1_1133*	CL133190Contig1	163	-30.56	163	-30.56	1126060	25	330	166
NW_004973190.1_1133*	CL149707Contig1	150	-30.56	150	-30.56	1232336	25	603	161
NW_004973855.1_32614	CL70471Contig1	158	-30.57	158	-30.57	816484	18	1478	218
NW_004973855.1_32614	CL116811Contig1	157	-30.57	157	-30.57	840823	18	906	727
NW_004973855.1_32614	CL89620Contig1	159	-30.57	159	-30.57	849447	18	552	533
NW_004973855.1_32614	CL118604Contig1	155	-30.57	155	-30.57	882539	18	899	764
NW_004973855.1_32614	CL107137Contig1	150	-30.57	150	-30.57	913362	18	5429	1129
NW_004973190.1_1133*	CL56996Contig1	166	-30.57	166	-30.57	1131842	25	392	233
NW_004973190.1_1133*	CL20152Contig1	157	-30.57	157	-30.57	1139910	25	770	188
NW_004973190.1_1133*	CL104730Contig1	156	-30.57	156	-30.57	1145266	25	1360	426
NW_004973190.1_1133*	CL106691Contig1	162	-30.57	162	-30.57	1177462	25	1060	381
NW_004973190.1_1133*	CL425Contig1	156	-30.57	156	-30.57	1232938	25	4225	3001
NW_004973190.1_1133*	CL69658Contig1	164	-30.57	164	-30.57	1258665	25	593	203
NW_004973855.1_32614	CL108954Contig1	161	-30.58	161	-30.58	871950	18	2281	116
NW_004973855.1_32614	CL143176Contig1	157	-30.58	157	-30.58	905284	18	6421	4254
NW_004973855.1_32614	CL104875Contig1	155	-30.58	155	-30.58	913190	18	1378	549
NW_004973837.1_32310*	CL58800Contig1	162	-30.58	162	-30.58	952574	23	516	306
NW_004973190.1_1133*	CL118619Contig1	158	-30.58	158	-30.58	1146231	25	1010	60
NW_004973190.1_1133*	CL126239Contig1	163	-30.58	163	-30.58	1167946	25	405	372
NW_004973190.1_1133*	CL116842Contig1	167	-30.58	167	-30.58	1178171	25	5328	2335
NW_004973261.1_8440	CL44827Contig1	167	-30.59	167	-30.59	646215	18	291	214
NW_004973855.1_32614	CL54793Contig1	156	-30.59	156	-30.59	825987	18	336	310
NW_004973855.1_32614	CL60301Contig1	160	-30.59	160	-30.59	858099	18	296	249
NW_004973837.1_32310*	comp236109_c0_seq1	163	-30.59	163	-30.59	980126	23	242	164
NW_004973190.1_1133*	CL63136Contig1	153	-30.59	153	-30.59	1163881	25	309	71
NW_004973190.1_1133*	CL118112Contig1	164	-30.59	164	-30.59	1198668	25	833	563
NW_004973190.1_1133*	CL11980Contig1	172	-30.59	172	-30.59	1202208	25	4101	1462
NW_004973190.1_1133*	CL102880Contig1	157	-30.59	157	-30.59	1208110	25	5128	3925
NW_004973380.1_16486	CL6640Contig1	175	-30.6	175	-30.6	200915	22	1377	453
NW_004973855.1_32614	CL106904Contig1	157	-30.6	157	-30.6	861310	18	2011	200
NW_004973190.1_1133*	CL2737Contig1	152	-30.6	152	-30.6	1128011	25	1537	760
NW_004973190.1_1133*	CL103532Contig1	167	-30.6	167	-30.6	1145195	25	1365	520
NW_004973190.1_1133*	CL108748Contig1	151	-30.6	151	-30.6	1219098	25	3456	251
NW_004973833.1_32227	CL53474Contig1	179	-30.61	179	-30.61	35499	24	6832	2898
NW_004973190.1_1133*	CL596Contig1	179	-30.61	179	-30.61	1222519	25	1531	1326
NW_004973855.1_32614	CL10125Contig1	151	-30.62	151	-30.62	854680	18	5438	933
NW_004973855.1_32614	CL20592Contig1	154	-30.62	154	-30.62	886596	18	3468	104
NW_004973190.1_1133*	CL22032Contig1	152	-30.62	152	-30.62	1213411	25	488	410
NW_004973855.1_32614	CL107448Contig1	150	-30.63	150	-30.63	818965	18	2020	1744
NW_004973855.1_32614	CL466Contig1	153	-30.63	153	-30.63	822356	18	7672	3740
NW_004973855.1_32614	CL1084Contig1	160	-30.63	160	-30.63	822407	18	4422	606
NW_004973855.1_32614	CL2510Contig1	153	-30.63	153	-30.63	832945	18	1414	691
NW_004973855.1_32614	CL151Contig1	151	-30.63	151	-30.63	843621	18	4048	38
NW_004973855.1_32614	CL137375Contig1	155	-30.63	155	-30.63	852528	18	508	26
NW_004973855.1_32614	CL129362Contig1	156	-30.63	156	-30.63	883240	18	5217	4708
NW_004973837.1_32310*	CL151876Contig1	168	-30.63	168	-30.63	1022328	23	715	124
NW_004973190.1_1133*	CL2995Contig1	164	-30.63	164	-30.63	1117665	25	1014	100
NW_004973190.1_1133*	CL110703Contig1	174	-30.63	174	-30.63	1124504	25	4709	1076
NW_004973855.1_32614	CL127202Contig1	152	-30.64	152	-30.64	873121	18	462	111
NW_004973837.1_32310*	CL7997Contig1	159	-30.64	159	-30.64	970341	23	8726	6588
NW_004973837.1_32310*	CL100293Contig1	164	-30.64	164	-30.64	1070962	23	640	286
NW_004973190.1_1133*	CL5115Contig1	157	-30.64	157	-30.64	1106968	25	2568	2011
NW_004973190.1_1133*	CL107667Contig1	154	-30.64	154	-30.64	1156430	25	1856	1202
NW_004973190.1_1133*	CL33976Contig1	171	-30.64	171	-30.64	1162118	25	237	99
NW_004973190.1_1133*	CL24158Contig1	160	-30.64	160	-30.64	1171790	25	3708	3650
NW_004973855.1_32614	CL6769Contig1	155	-30.65	155	-30.65	906834	18	1970	254
NW_004973855.1_32614	CL7635Contig1	156	-30.66	156	-30.66	917212	18	2684	508
NW_004973855.1_32614	CL15121Contig1	157	-30.66	157	-30.66	928198	18	653	508
NW_004973190.1_1133*	CL114770Contig1	174	-30.66	174	-30.66	1188446	25	910	873
NW_004973190.1_1133*	CL64369Contig1	159	-30.66	159	-30.66	1205749	25	19231	11723
NW_004973855.1_32614	CL9085Contig1	158	-30.67	158	-30.67	875837	18	1166	1136
NW_004973837.1_32310*	CL67856Contig1	168	-30.67	168	-30.67	995413	23	9472	7667
NW_004973190.1_1133*	CL108741Contig1	152	-30.67	152	-30.67	1145564	25	5539	1556
NW_004973190.1_1133*	CL3498Contig1	152	-30.67	152	-30.67	1170392	25	6818	4054
NW_004973190.1_1133*	CL102217Contig1	157	-30.67	157	-30.67	1260957	25	592	124
NW_004973855.1_32614	CL11277Contig1	150	-30.68	150	-30.68	823190	18	828	432
NW_004973855.1_32614	CL539Contig2	151	-30.68	151	-30.68	906352	18	3042	2131
NW_004973855.1_32614	CL107057Contig1	153	-30.68	153	-30.68	913356	18	1976	1815
NW_004973837.1_32310*	CL6438Contig1	175	-30.68	175	-30.68	980936	23	2139	436
NW_004973190.1_1133*	CL19705Contig1	169	-30.68	169	-30.68	1182311	25	1656	613
NW_004973190.1_1133*	CL93037Contig1	159	-30.68	159	-30.68	1207516	25	561	124
NW_004973190.1_1133*	CL109738Contig1	152	-30.68	152	-30.68	1219184	25	1534	649
NW_004973190.1_1133*	CL14661Contig1	170	-30.68	170	-30.68	1233896	25	929	489
NW_004973855.1_32614	CL22294Contig1	156	-30.69	156	-30.69	802902	18	1840	100
NW_004973855.1_32614	CL139365Contig1	155	-30.69	155	-30.69	852664	18	611	435
NW_004973855.1_32614	CL13944Contig1	159	-30.69	159	-30.69	876156	18	877	213
NW_004973190.1_1133*	CL109879Contig1	166	-30.69	166	-30.69	1124451	25	3461	1415
NW_004973190.1_1133*	CL95804Contig1	159	-30.69	159	-30.69	1144680	25	943	328
NW_004973190.1_1133*	CL38475Contig1	163	-30.69	163	-30.69	1162339	25	3590	2337
NW_004973190.1_1133*	CL9997Contig1	154	-30.69	154	-30.69	1181688	25	7687	3812
NW_004973190.1_1133*	CL96607Contig1	163	-30.69	163	-30.69	1218252	25	6653	531
NW_004973855.1_32614	CL16851Contig1	151	-30.7	151	-30.7	896928	18	4912	2175
NW_004973855.1_32614	CL148304Contig1	150	-30.7	150	-30.7	926449	18	540	68
NW_004973855.1_32614	CL119827Contig1	150	-30.7	150	-30.7	945959	18	5028	3626
NW_004973855.1_32614	CL129714Contig1	153	-30.7	153	-30.7	946581	18	9594	5934
NW_004973837.1_32310*	CL103924Contig1	165	-30.7	165	-30.7	998082	23	1342	1124
NW_004973190.1_1133*	CL26517Contig1	153	-30.7	153	-30.7	1129710	25	612	189
NW_004973190.1_1133*	CL118679Contig1	168	-30.7	168	-30.7	1146237	25	3556	3145
NW_004973190.1_1133*	CL3475Contig2	175	-30.7	175	-30.7	1149182	25	3153	2716
NW_004973833.1_32227	CL122681Contig1	180	-30.71	180	-30.71	50829	24	401	293
NW_004973855.1_32614	CL52163Contig1	155	-30.71	155	-30.71	815354	18	229	49
NW_004973855.1_32614	CL25873Contig1	160	-30.71	160	-30.71	834535	18	715	559
NW_004973855.1_32614	CL149989Contig1	157	-30.71	157	-30.71	864117	18	476	24
NW_004973837.1_32310*	CL1894Contig1	169	-30.71	169	-30.71	1064552	23	1760	853
NW_004973855.1_32614	CL19490Contig1	160	-30.72	160	-30.72	791784	18	2138	33
NW_004973855.1_32614	CL108148Contig1	155	-30.72	155	-30.72	819001	18	2599	104
NW_004973855.1_32614	CL134860Contig1	155	-30.72	155	-30.72	925555	18	614	325
NW_004973190.1_1133*	CL17186Contig1	162	-30.72	162	-30.72	1171341	25	1263	296
NW_004973855.1_32614	CL118667Contig1	151	-30.73	151	-30.73	893000	18	886	37
NW_004973855.1_32614	CL123719Contig1	159	-30.73	159	-30.73	903952	18	366	233
NW_004973855.1_32614	comp394147_c1_seq7	153	-30.73	153	-30.73	948211	18	2577	919
NW_004973190.1_1133*	CL104438Contig1	150	-30.73	150	-30.73	1177323	25	1248	979
NW_004973190.1_1133*	CL130725Contig1	172	-30.73	172	-30.73	1189525	25	327	143
NW_004973190.1_1133*	CL108288Contig1	162	-30.73	162	-30.73	1208496	25	2347	831
NW_004973855.1_32614	CL18Contig1	151	-30.74	151	-30.74	853945	18	14843	9658
NW_004973855.1_32614	comp388205_c0_seq1	151	-30.74	151	-30.74	864369	18	3126	2109
NW_004973837.1_32310*	CL7748Contig1	167	-30.74	167	-30.74	970323	23	1966	294
NW_004973837.1_32310*	CL116992Contig1	176	-30.74	176	-30.74	988033	23	1675	946
NW_004973190.1_1133*	CL138572Contig1	165	-30.74	165	-30.74	1126417	25	3967	543
NW_004973190.1_1133*	CL27369Contig1	153	-30.74	153	-30.74	1161677	25	363	139
NW_004973855.1_32614	CL107635Contig1	161	-30.75	161	-30.75	861348	18	1862	61
NW_004973855.1_32614	comp128401_c0_seq2	151	-30.75	151	-30.75	916631	18	227	112
NW_004973837.1_32310*	CL120498Contig1	155	-30.75	155	-30.75	956770	23	416	201
NW_004973837.1_32310*	CL116255Contig1	160	-30.75	160	-30.75	1040468	23	988	447
NW_004973837.1_32310*	CL126146Contig1	170	-30.75	170	-30.75	1104460	23	1333	641
NW_004973190.1_1133*	CL64604Contig1	171	-30.75	171	-30.75	1142815	25	491	154
NW_004973190.1_1133*	CL125981Contig1	158	-30.75	158	-30.75	1209629	25	336	65
NW_004973855.1_32614	CL97747Contig1	158	-30.76	158	-30.76	818344	18	604	204
NW_004973855.1_32614	CL59362Contig1	157	-30.76	157	-30.76	920670	18	282	192
NW_004973837.1_32310*	CL107797Contig1	166	-30.76	166	-30.76	977062	23	1992	691
NW_004973855.1_32614	CL106954Contig1	156	-30.77	156	-30.77	808086	18	2228	1641
NW_004973855.1_32614	CL27081Contig1	155	-30.77	155	-30.77	834611	18	455	198
NW_004973837.1_32310*	CL148690Contig1	167	-30.77	167	-30.77	990103	23	626	199
NW_004973837.1_32310*	comp123186_c0_seq1	159	-30.77	159	-30.77	1012014	23	490	153
NW_004973837.1_32310*	CL96194Contig1	168	-30.77	168	-30.77	1039212	23	521	326
NW_004973190.1_1133*	CL47235Contig1	171	-30.77	171	-30.77	1173388	25	722	283
NW_004973855.1_32614	CL109825Contig1	154	-30.78	154	-30.78	797933	18	1461	47
NW_004973855.1_32614	CL115898Contig1	156	-30.78	156	-30.78	798363	18	2497	1
NW_004973855.1_32614	CL109553Contig1	155	-30.78	155	-30.78	861502	18	1488	111
NW_004973855.1_32614	CL41589Contig1	155	-30.78	155	-30.78	940613	18	398	261
NW_004973837.1_32310*	CL135460Contig1	167	-30.78	167	-30.78	968120	23	3411	3238
NW_004973837.1_32310*	CL61736Contig1	171	-30.78	171	-30.78	1078887	23	560	239
NW_004973190.1_1133*	CL100983Contig1	158	-30.78	158	-30.78	1134701	25	501	336
NW_004973190.1_1133*	CL118836Contig1	155	-30.78	155	-30.78	1262066	25	869	645
NW_004973855.1_32614	CL108447Contig1	152	-30.79	152	-30.79	819024	18	2553	2454
NW_004973855.1_32614	CL109283Contig1	154	-30.79	154	-30.79	850687	18	1584	47
NW_004973855.1_32614	CL6190Contig1	150	-30.79	150	-30.79	875651	18	2355	67
NW_004973837.1_32310*	CL22578Contig1	174	-30.79	174	-30.79	971348	23	810	394
NW_004973190.1_1133*	CL110387Contig1	165	-30.79	165	-30.79	1229723	25	1978	1489
NW_004973855.1_32614	CL121894Contig1	151	-30.8	151	-30.8	893212	18	5094	4988
NW_004973837.1_32310*	CL86472Contig1	171	-30.8	171	-30.8	1007318	23	572	503
NW_004973855.1_32614	CL18445Contig1	154	-30.81	154	-30.81	886489	18	2135	41
NW_004973855.1_32614	CL139555Contig1	156	-30.81	156	-30.81	925869	18	5324	1541
NW_004973837.1_32310*	CL19778Contig1	165	-30.81	165	-30.81	1055217	23	889	531
NW_004973837.1_32310*	CL46371Contig1	170	-30.81	170	-30.81	1056993	23	365	99
NW_004973190.1_1133*	CL64035Contig1	165	-30.81	165	-30.81	1185192	25	498	89
NW_004973855.1_32614	CL110722Contig1	155	-30.82	155	-30.82	798005	18	2772	796
NW_004973855.1_32614	CL1983Contig1	164	-30.82	164	-30.82	811773	18	1207	1112
NW_004973855.1_32614	CL77866Contig1	155	-30.82	155	-30.82	827458	18	222	181
NW_004973855.1_32614	CL123295Contig1	150	-30.82	150	-30.82	851605	18	5213	2614
NW_004973855.1_32614	CL113617Contig1	152	-30.82	152	-30.82	882201	18	878	444
NW_004973855.1_32614	CL62250Contig1	157	-30.82	157	-30.82	899976	18	442	125
NW_004973855.1_32614	CL26025Contig1	155	-30.82	155	-30.82	928915	18	8759	8543
NW_004973190.1_1133*	CL17345Contig1	157	-30.82	157	-30.82	1107816	25	581	68
NW_004973190.1_1133*	CL23389Contig1	165	-30.82	165	-30.82	1129487	25	1337	914
NW_004973190.1_1133*	CL25986Contig1	151	-30.82	151	-30.82	1150702	25	1345	1171
NW_004973190.1_1133*	CL4804Contig1	165	-30.82	165	-30.82	1201708	25	1381	1099
NW_004973855.1_32614	CL20635Contig1	158	-30.83	158	-30.83	823778	18	1928	345
NW_004973855.1_32614	CL107830Contig1	159	-30.83	159	-30.83	829340	18	1897	1774
NW_004973855.1_32614	CL110617Contig1	159	-30.83	159	-30.83	903083	18	1619	337
NW_004973837.1_32310*	CL41662Contig1	176	-30.83	176	-30.83	1046206	23	309	272
NW_004973190.1_1133*	CL14931Contig1	155	-30.83	155	-30.83	1107652	25	1228	446
NW_004973190.1_1133*	CL147653Contig1	170	-30.83	170	-30.83	1116639	25	357	314
NW_004973190.1_1133*	comp513183_c0_seq1	169	-30.83	169	-30.83	1117078	25	314	135
NW_004973190.1_1133*	CL628Contig1	178	-30.83	178	-30.83	1222525	25	1591	998
NW_004973855.1_32614	CL110018Contig1	153	-30.84	153	-30.84	797944	18	1718	1422
NW_004973855.1_32614	CL107927Contig1	158	-30.84	158	-30.84	861374	18	1945	1898
NW_004973855.1_32614	CL109018Contig1	156	-30.84	156	-30.84	923878	18	1501	429
NW_004973837.1_32310*	CL123646Contig1	168	-30.84	168	-30.84	1072507	23	530	205
NW_004973190.1_1133*	CL293Contig1	168	-30.84	168	-30.84	1148935	25	2358	1065
NW_004973190.1_1133*	CL1066Contig1	158	-30.84	158	-30.84	1191487	25	3587	2869
NW_004973855.1_32614	CL106840Contig1	150	-30.85	150	-30.85	840210	18	1211	1163
NW_004973190.1_1133*	CL7113Contig1	157	-30.85	157	-30.85	1118051	25	1916	1110
NW_004973190.1_1133*	CL9699Contig1	169	-30.85	169	-30.85	1139272	25	4630	1656
NW_004973190.1_1133*	CL19808Contig1	160	-30.85	160	-30.85	1244626	25	583	147
NW_004973190.1_1133*	CL151319Contig1	161	-30.85	161	-30.85	1253428	25	513	151
NW_004973833.1_32227	CL120339Contig1	174	-30.86	174	-30.86	29390	24	479	376
NW_004973855.1_32614	CL12661Contig1	161	-30.86	161	-30.86	833646	18	1290	736
NW_004973837.1_32310*	CL21311Contig1	163	-30.86	163	-30.86	1097401	23	1875	669
NW_004973190.1_1133*	CL32317Contig1	175	-30.86	175	-30.86	1119720	25	5581	948
NW_004973837.1_32310*	CL70570Contig1	172	-30.87	172	-30.87	953415	23	286	256
NW_004973190.1_1133*	CL108814Contig1	157	-30.87	157	-30.87	1124362	25	3341	2077
NW_004973190.1_1133*	CL22560Contig1	181	-30.87	181	-30.87	1140081	25	478	348
NW_004973190.1_1133*	CL145614Contig1	173	-30.87	173	-30.87	1169221	25	335	241
NW_004973190.1_1133*	CL61714Contig1	157	-30.87	157	-30.87	1258123	25	835	731
NW_004973380.1_16486	CL116144Contig1	172	-30.88	172	-30.88	187183	22	1043	849
NW_004973855.1_32614	comp365019_c0_seq6	152	-30.88	152	-30.88	811299	18	928	536
NW_004973855.1_32614	CL113447Contig1	159	-30.88	159	-30.88	850954	18	682	198
NW_004973855.1_32614	CL6401Contig1	155	-30.88	155	-30.88	938372	18	1267	726
NW_004973190.1_1133*	CL25839Contig1	157	-30.88	157	-30.88	1108334	25	2773	2172
NW_004973190.1_1133*	CL41186Contig1	163	-30.88	163	-30.88	1141210	25	353	162
NW_004973190.1_1133*	CL56369Contig1	175	-30.88	175	-30.88	1236641	25	277	180
NW_004973855.1_32614	CL25124Contig1	162	-30.89	162	-30.89	803118	18	2693	2300
NW_004973855.1_32614	CL50320Contig1	162	-30.89	162	-30.89	857466	18	323	73
NW_004973855.1_32614	CL92370Contig1	152	-30.89	152	-30.89	891331	18	769	49
NW_004973837.1_32310*	CL87564Contig1	164	-30.89	164	-30.89	1007386	23	650	582
NW_004973190.1_1133*	CL2223Contig1	158	-30.89	158	-30.89	1127966	25	1182	346
NW_004973190.1_1133*	CL4489Contig1	162	-30.89	162	-30.89	1222853	25	422	175
NW_004973855.1_32614	CL17473Contig1	156	-30.9	156	-30.9	802603	18	7195	756
NW_004973855.1_32614	CL36802Contig1	160	-30.9	160	-30.9	919260	18	340	180
NW_004973190.1_1133*	CL96660Contig1	159	-30.9	159	-30.9	1249773	25	4423	3343
NW_004973855.1_32614	CL24223Contig1	158	-30.91	158	-30.91	845292	18	2947	2754
NW_004973855.1_32614	CL533Contig1	160	-30.91	160	-30.91	906349	18	1483	168
NW_004973837.1_32310*	CL22589Contig1	173	-30.91	173	-30.91	971349	23	4990	2132
NW_004973837.1_32310*	CL119302Contig1	168	-30.91	168	-30.91	1072213	23	804	723
NW_004973837.1_32310*	CL124248Contig1	169	-30.91	169	-30.91	1093559	23	4043	695
NW_004973190.1_1133*	CL21923Contig1	157	-30.91	157	-30.91	1108086	25	4528	4445
NW_004973190.1_1133*	CL54693Contig1	161	-30.91	161	-30.91	1110376	25	8431	4573
NW_004973190.1_1133*	CL104867Contig1	163	-30.91	163	-30.91	1113782	25	3404	2548
NW_004973190.1_1133*	CL102773Contig1	168	-30.91	168	-30.91	1145135	25	1272	129
NW_004973190.1_1133*	CL221Contig1	158	-30.91	158	-30.91	1180941	25	7539	6810
NW_004973855.1_32614	CL109610Contig1	151	-30.92	151	-30.92	861511	18	1219	1182
NW_004973855.1_32614	CL18347Contig1	158	-30.92	158	-30.92	866056	18	1012	377
NW_004973855.1_32614	CL13410Contig1	164	-30.92	164	-30.92	886137	18	809	174
NW_004973855.1_32614	CL2984Contig1	155	-30.92	155	-30.92	938067	18	513	53
NW_004973190.1_1133*	CL66940Contig1	155	-30.92	155	-30.92	1121838	25	378	248
NW_004973190.1_1133*	CL152048Contig1	164	-30.92	164	-30.92	1127303	25	401	74
NW_004973855.1_32614	CL112481Contig1	156	-30.93	156	-30.93	808502	18	1305	1178
NW_004973855.1_32614	CL110275Contig1	151	-30.93	151	-30.93	861564	18	1907	1081
NW_004973855.1_32614	CL19516Contig1	157	-30.93	157	-30.93	866133	18	1637	453
NW_004973855.1_32614	CL15598Contig1	162	-30.93	162	-30.93	896849	18	1103	234
NW_004973190.1_1133*	CL66664Contig1	154	-30.93	154	-30.93	1121823	25	311	84
NW_004973261.1_8440	CL142825Contig1	172	-30.94	172	-30.94	684520	18	7042	2345
NW_004973855.1_32614	CL10498Contig1	160	-30.94	160	-30.94	865545	18	763	312
NW_004973855.1_32614	CL16962Contig1	164	-30.94	164	-30.94	907468	18	3954	3554
NW_004973837.1_32310*	CL97746Contig1	176	-30.94	176	-30.94	1102518	23	3223	2021
NW_004973190.1_1133*	CL90485Contig1	166	-30.94	166	-30.94	1123254	25	681	134
NW_004973190.1_1133*	CL530Contig1	162	-30.94	162	-30.94	1127829	25	2578	1868
NW_004973190.1_1133*	CL95760Contig1	168	-30.94	168	-30.94	1260420	25	4311	3236
NW_004973855.1_32614	CL87900Contig1	162	-30.95	162	-30.95	796408	18	600	35
NW_004973855.1_32614	CL51881Contig1	154	-30.95	154	-30.95	836251	18	282	197
NW_004973855.1_32614	CL143911Contig1	150	-30.95	150	-30.95	894654	18	372	6
NW_004973855.1_32614	CL58279Contig1	154	-30.95	154	-30.95	941727	18	1206	454
NW_004973190.1_1133*	CL67894Contig1	165	-30.95	165	-30.95	1111279	25	402	71
NW_004973855.1_32614	CL107232Contig1	164	-30.96	164	-30.96	881811	18	1961	1086
NW_004973837.1_32310*	CL1541Contig1	177	-30.96	177	-30.96	1012184	23	4103	2545
NW_004973190.1_1133*	CL72000Contig1	150	-30.96	150	-30.96	1174996	25	299	110
NW_004973190.1_1133*	CL104282Contig1	171	-30.96	171	-30.96	1218746	25	1340	12
NW_004973380.1_16486	CL39095Contig1	164	-30.97	164	-30.97	276664	22	4880	1249
NW_004973855.1_32614	comp417430_c0_seq9	159	-30.97	159	-30.97	800862	18	7462	4012
NW_004973855.1_32614	CL53178Contig1	150	-30.97	150	-30.97	825894	18	223	115
NW_004973855.1_32614	CL108405Contig1	156	-30.97	156	-30.97	829387	18	2580	2524
NW_004973855.1_32614	CL12049Contig1	161	-30.97	161	-30.97	844452	18	969	520
NW_004973855.1_32614	CL19449Contig1	159	-30.97	159	-30.97	907659	18	3545	1790
NW_004973837.1_32310*	CL5944Contig1	159	-30.97	159	-30.97	991250	23	1678	1576
NW_004973837.1_32310*	CL4423Contig1	153	-30.97	153	-30.97	1023206	23	4334	1807
NW_004973190.1_1133*	CL74395Contig1	151	-30.97	151	-30.97	1227370	25	490	372
NW_004973190.1_1133*	CL127168Contig1	167	-30.97	167	-30.97	1262609	25	1226	554
NW_004973833.1_32227	CL112769Contig1	184	-30.98	184	-30.98	144310	24	1017	451
NW_004973855.1_32614	CL6731Contig1	155	-30.98	155	-30.98	790913	18	3621	3463
NW_004973855.1_32614	CL1170Contig1	155	-30.98	155	-30.98	801355	18	2183	668
NW_004973837.1_32310*	CL2067Contig2	157	-30.98	157	-30.98	948657	23	1205	636
NW_004973190.1_1133*	CL41731Contig1	151	-30.98	151	-30.98	1162527	25	351	80
NW_004973190.1_1133*	CL25538Contig1	150	-30.98	150	-30.98	1171886	25	601	520
NW_004973190.1_1133*	CL102805Contig1	170	-30.98	170	-30.98	1229178	25	2151	627
NW_004973855.1_32614	CL137574Contig1	156	-30.99	156	-30.99	820895	18	570	456
NW_004973855.1_32614	CL3453Contig1	158	-30.99	158	-30.99	875474	18	2871	18
NW_004973855.1_32614	CL103348Contig1	151	-30.99	151	-30.99	891984	18	1300	1173
NW_004973855.1_32614	CL117274Contig1	155	-30.99	155	-30.99	924425	18	1203	1071
NW_004973837.1_32310*	CL104640Contig1	167	-30.99	167	-30.99	1050139	23	1734	1302
NW_004973190.1_1133*	CL140606Contig1	159	-30.99	159	-30.99	1147666	25	466	147
NW_004973190.1_1133*	CL117631Contig1	153	-30.99	153	-30.99	1178206	25	3562	2532
NW_004973190.1_1133*	CL114119Contig1	167	-30.99	167	-30.99	1219484	25	605	489
NW_004973190.1_1133*	CL25965Contig1	163	-30.99	163	-30.99	1234664	25	859	254
NW_004973837.1_32310*	CL114130Contig1	159	-31	159	-31	1009086	23	3126	2263
NW_004973190.1_1133*	comp388242_c0_seq1	165	-31	165	-31	1127444	25	1261	236
NW_004973190.1_1133*	CL87242Contig1	157	-31	157	-31	1196641	25	3098	969
NW_004973190.1_1133*	CL101136Contig1	175	-31	175	-31	1197521	25	460	15
NW_004973380.1_16486	CL60588Contig1	170	-31.01	170	-31.01	215269	22	10891	7794
NW_004973855.1_32614	CL40330Contig1	158	-31.01	158	-31.01	929815	18	4784	4701
NW_004973190.1_1133*	CL64300Contig1	160	-31.01	160	-31.01	1185216	25	648	554
NW_004973190.1_1133*	CL115741Contig1	162	-31.01	162	-31.01	1188505	25	3619	1954
NW_004973855.1_32614	CL27516Contig1	158	-31.02	158	-31.02	792299	18	445	199
NW_004973855.1_32614	CL101420Contig1	160	-31.02	160	-31.02	807715	18	546	195
NW_004973190.1_1133*	CL15582Contig1	173	-31.02	173	-31.02	1139636	25	3608	2564
NW_004973190.1_1133*	CL152121Contig1	158	-31.02	158	-31.02	1159356	25	451	210
NW_004973190.1_1133*	CL106004Contig1	152	-31.02	152	-31.02	1197916	25	3340	3126
NW_004973190.1_1133*	CL16089Contig1	176	-31.02	176	-31.02	1244406	25	974	285
NW_004973190.1_1133*	CL141306Contig1	154	-31.02	154	-31.02	1252811	25	5092	2077
NW_004973833.1_32227	CL98194Contig1	181	-31.03	181	-31.03	59620	24	760	399
NW_004973855.1_32614	CL130427Contig1	150	-31.03	150	-31.03	873346	18	307	235
NW_004973190.1_1133*	CL28363Contig1	167	-31.03	167	-31.03	1150850	25	333	65
NW_004973190.1_1133*	CL1529Contig1	186	-31.03	186	-31.03	1222595	25	2924	404
NW_004973190.1_1133*	CL150039Contig1	150	-31.03	150	-31.03	1232359	25	434	246
NW_004973190.1_1133*	CL479Contig2	172	-31.03	172	-31.03	1254008	25	431	364
NW_004973190.1_1133*	CL15991Contig1	157	-31.03	157	-31.03	1255138	25	733	288
NW_004973855.1_32614	CL109339Contig1	153	-31.04	153	-31.04	808251	18	1640	649
NW_004973855.1_32614	CL150059Contig1	154	-31.04	154	-31.04	811012	18	416	365
NW_004973855.1_32614	CL11043Contig1	158	-31.04	158	-31.04	812454	18	986	857
NW_004973855.1_32614	CL69161Contig1	156	-31.04	156	-31.04	931695	18	233	205
NW_004973837.1_32310*	CL91351Contig1	168	-31.04	168	-31.04	1070477	23	795	647
NW_004973837.1_32310*	CL16938Contig1	169	-31.04	169	-31.04	1086389	23	437	151
NW_004973190.1_1133*	CL110531Contig1	158	-31.04	158	-31.04	1114140	25	1891	559
NW_004973855.1_32614	CL85875Contig1	160	-31.05	160	-31.05	827960	18	515	452
NW_004973855.1_32614	CL29315Contig1	151	-31.05	151	-31.05	856008	18	658	173
NW_004973855.1_32614	CL108378Contig1	160	-31.05	160	-31.05	871914	18	2363	1913
NW_004973855.1_32614	CL24216Contig1	157	-31.05	157	-31.05	928805	18	2958	810
NW_004973837.1_32310*	CL123471Contig1	160	-31.05	160	-31.05	978078	23	514	206
NW_004973190.1_1133*	CL112819Contig1	153	-31.05	153	-31.05	1135457	25	2594	1094
NW_004973190.1_1133*	comp414498_c0_seq2	156	-31.05	156	-31.05	1253624	25	1607	1434
NW_004973855.1_32614	CL20922Contig1	164	-31.06	164	-31.06	834221	18	1619	232
NW_004973855.1_32614	CL104629Contig1	157	-31.06	157	-31.06	913174	18	1923	1794
NW_004973855.1_32614	CL92180Contig1	160	-31.06	160	-31.06	922796	18	1014	404
NW_004973855.1_32614	CL130768Contig1	160	-31.06	160	-31.06	935934	18	593	318
NW_004973190.1_1133*	CL94343Contig1	174	-31.06	174	-31.06	1249658	25	810	89
NW_004973855.1_32614	CL2910Contig1	155	-31.07	155	-31.07	854187	18	4991	4461
NW_004973855.1_32614	CL65710Contig1	155	-31.07	155	-31.07	931491	18	479	355
NW_004973190.1_1133*	CL142309Contig1	163	-31.07	163	-31.07	1116294	25	457	253
NW_004973190.1_1133*	CL42689Contig1	166	-31.07	166	-31.07	1151832	25	391	112
NW_004973190.1_1133*	CL115366Contig1	152	-31.07	152	-31.07	1240451	25	894	351
NW_004973380.1_16486	CL103365Contig1	171	-31.08	171	-31.08	291210	22	1178	158
NW_004973855.1_32614	CL4668Contig1	153	-31.08	153	-31.08	811995	18	2053	46
NW_004973855.1_32614	CL129504Contig1	158	-31.08	158	-31.08	914823	18	1907	1736
NW_004973855.1_32614	CL85588Contig1	160	-31.08	160	-31.08	943562	18	287	225
NW_004973837.1_32310*	CL58101Contig1	171	-31.08	171	-31.08	1047262	23	312	48
NW_004973190.1_1133*	CL61655Contig1	152	-31.08	152	-31.08	1121544	25	390	93
NW_004973190.1_1133*	CL136351Contig1	155	-31.08	155	-31.08	1263167	25	528	16
NW_004973855.1_32614	CL6792Contig1	159	-31.09	159	-31.09	801856	18	1263	1111
NW_004973837.1_32310*	CL68970Contig1	158	-31.09	158	-31.09	1068920	23	363	34
NW_004973190.1_1133*	CL117415Contig1	162	-31.09	162	-31.09	1135749	25	964	487
NW_004973855.1_32614	CL121488Contig1	150	-31.1	150	-31.1	882731	18	415	199
NW_004973855.1_32614	CL108127Contig1	161	-31.1	161	-31.1	902889	18	2127	823
NW_004973855.1_32614	CL91623Contig1	153	-31.1	153	-31.1	922760	18	639	145
NW_004973837.1_32310*	CL91695Contig1	173	-31.1	173	-31.1	1070530	23	602	505
NW_004973190.1_1133*	CL107179Contig1	153	-31.1	153	-31.1	1124257	25	2001	1450
NW_004973190.1_1133*	CL117521Contig1	162	-31.1	162	-31.1	1146151	25	986	157
NW_004973855.1_32614	CL108070Contig1	150	-31.11	150	-31.11	797811	18	2158	1895
NW_004973855.1_32614	CL6085Contig1	156	-31.11	156	-31.11	917119	18	718	659
NW_004973855.1_32614	CL52855Contig1	160	-31.11	160	-31.11	941333	18	368	72
NW_004973837.1_32310*	CL121461Contig1	175	-31.11	175	-31.11	988328	23	5103	1753
NW_004973837.1_32310*	CL137901Contig1	171	-31.11	171	-31.11	1010645	23	723	532
NW_004973837.1_32310*	CL10997Contig1	174	-31.11	174	-31.11	1096730	23	6993	4959
NW_004973190.1_1133*	CL1111Contig1	162	-31.11	162	-31.11	1201407	25	6584	2370
NW_004973190.1_1133*	CL108452Contig1	159	-31.11	159	-31.11	1208511	25	2564	1513
NW_004973855.1_32614	comp372692_c1_seq9	157	-31.12	157	-31.12	800857	18	1977	1932
NW_004973855.1_32614	CL118965Contig1	151	-31.12	151	-31.12	830092	18	1086	272
NW_004973855.1_32614	CL104219Contig1	150	-31.12	150	-31.12	881613	18	1351	1321
NW_004973855.1_32614	CL143969Contig1	151	-31.12	151	-31.12	947500	18	417	307
NW_004973837.1_32310*	CL34437Contig1	164	-31.12	164	-31.12	1014422	23	280	27
NW_004973837.1_32310*	CL4755Contig1	160	-31.12	160	-31.12	1023237	23	1652	406
NW_004973190.1_1133*	CL88611Contig1	172	-31.12	172	-31.12	1112610	25	573	358
NW_004973190.1_1133*	CL149162Contig1	153	-31.12	153	-31.12	1148216	25	3844	1588
NW_004973190.1_1133*	CL126901Contig1	152	-31.12	152	-31.12	1167991	25	817	601
NW_004973190.1_1133*	CL322Contig1	169	-31.12	169	-31.12	1191411	25	7279	3072
NW_004973190.1_1133*	CL50771Contig1	153	-31.12	153	-31.12	1215319	25	506	194
NW_004973190.1_1133*	CL523Contig1	160	-31.13	160	-31.13	1180967	25	977	522
NW_004973190.1_1133*	CL1167Contig1	150	-31.13	150	-31.13	1243395	25	2718	1244
NW_004973855.1_32614	CL56483Contig1	154	-31.14	154	-31.14	826111	18	267	77
NW_004973855.1_32614	CL103460Contig1	150	-31.14	150	-31.14	923541	18	1131	608
NW_004973855.1_32614	CL138451Contig1	151	-31.14	151	-31.14	947144	18	618	123
NW_004973837.1_32310*	CL4143Contig1	177	-31.14	177	-31.14	1085557	23	3472	3015
NW_004973190.1_1133*	CL97883Contig1	154	-31.14	154	-31.14	1176877	25	462	322
NW_004973190.1_1133*	CL133333Contig1	162	-31.14	162	-31.14	1220768	25	474	195
NW_004973855.1_32614	CL90944Contig1	160	-31.15	160	-31.15	796628	18	6952	6776
NW_004973855.1_32614	CL87794Contig1	154	-31.15	154	-31.15	891010	18	808	454
NW_004973855.1_32614	CL112469Contig1	151	-31.15	151	-31.15	903212	18	895	224
NW_004973855.1_32614	CL108809Contig1	159	-31.15	159	-31.15	913465	18	2410	1180
NW_004973837.1_32310*	CL130044Contig1	166	-31.15	166	-31.15	1010128	23	279	198
NW_004973190.1_1133*	CL43321Contig1	168	-31.15	168	-31.15	1109551	25	355	118
NW_004973190.1_1133*	CL135169Contig1	157	-31.15	157	-31.15	1179326	25	1760	541
NW_004973261.1_8440	CL82515Contig1	176	-31.16	176	-31.16	722110	18	333	297
NW_004973855.1_32614	CL46871Contig1	160	-31.16	160	-31.16	825440	18	267	225
NW_004973837.1_32310*	CL13090Contig1	175	-31.16	175	-31.16	1044195	23	2108	774
NW_004973190.1_1133*	CL1091Contig1	164	-31.16	164	-31.16	1201404	25	772	320
NW_004973855.1_32614	CL1657Contig1	159	-31.17	159	-31.17	854115	18	2790	2596
NW_004973837.1_32310*	CL83995Contig1	172	-31.17	172	-31.17	975449	23	357	20
NW_004973837.1_32310*	CL21316Contig1	170	-31.17	170	-31.17	1003199	23	779	6
NW_004973190.1_1133*	CL4192Contig2	159	-31.17	159	-31.17	1254336	25	5580	225
NW_004973855.1_32614	CL2537Contig1	150	-31.18	150	-31.18	811838	18	1465	1217
NW_004973855.1_32614	CL6979Contig1	159	-31.18	159	-31.18	833271	18	810	653
NW_004973855.1_32614	CL140532Contig1	155	-31.18	155	-31.18	915552	18	453	336
NW_004973837.1_32310*	CL62780Contig1	175	-31.18	175	-31.18	1027046	23	668	197
NW_004973190.1_1133*	CL129593Contig1	152	-31.18	152	-31.18	1125813	25	446	204
NW_004973190.1_1133*	comp469514_c0_seq1	161	-31.18	161	-31.18	1180838	25	250	39
NW_004973855.1_32614	CL103344Contig1	156	-31.19	156	-31.19	818681	18	3384	218
NW_004973855.1_32614	CL20122Contig1	155	-31.19	155	-31.19	855364	18	1475	1166
NW_004973837.1_32310*	CL65612Contig1	170	-31.19	170	-31.19	974306	23	385	84
NW_004973190.1_1133*	CL117635Contig1	171	-31.19	171	-31.19	1167395	25	3458	1492
NW_004973855.1_32614	CL48666Contig1	159	-31.2	159	-31.2	793777	18	438	267
NW_004973855.1_32614	CL9929Contig1	158	-31.2	158	-31.2	865522	18	1321	571
NW_004973855.1_32614	CL54399Contig1	159	-31.2	159	-31.2	878582	18	738	32
NW_004973837.1_32310*	CL92975Contig1	163	-31.2	163	-31.2	1059923	23	657	45
NW_004973190.1_1133*	CL114747Contig1	158	-31.2	158	-31.2	1135572	25	995	584
NW_004973190.1_1133*	CL114824Contig1	158	-31.2	158	-31.2	1178038	25	1196	901
NW_004973190.1_1133*	CL2792Contig1	156	-31.2	156	-31.2	1233072	25	6464	777
NW_004973190.1_1133*	CL105140Contig1	157	-31.2	157	-31.2	1250383	25	4772	3902
NW_004973855.1_32614	CL87054Contig1	163	-31.21	163	-31.21	806881	18	4757	4420
NW_004973855.1_32614	CL107230Contig1	156	-31.21	156	-31.21	850566	18	1992	19
NW_004973855.1_32614	CL29045Contig1	154	-31.21	154	-31.21	887212	18	269	219
NW_004973855.1_32614	CL94339Contig1	150	-31.21	150	-31.21	944157	18	766	593
NW_004973837.1_32310*	CL96914Contig1	176	-31.21	176	-31.21	1029309	23	530	352
NW_004973833.1_32227	CL3686Contig1	169	-31.22	169	-31.22	95076	24	3143	2710
NW_004973855.1_32614	CL117159Contig1	159	-31.22	159	-31.22	862026	18	1027	83
NW_004973190.1_1133*	CL137356Contig1	167	-31.22	167	-31.22	1158391	25	686	184
NW_004973190.1_1133*	CL123866Contig1	169	-31.22	169	-31.22	1189050	25	392	246
NW_004973190.1_1133*	CL137108Contig1	162	-31.22	162	-31.22	1252529	25	581	409
NW_004973855.1_32614	CL94916Contig1	159	-31.23	159	-31.23	849823	18	532	56
NW_004973855.1_32614	CL278Contig2	157	-31.23	157	-31.23	875247	18	1381	423
NW_004973855.1_32614	CL111784Contig1	159	-31.23	159	-31.23	892570	18	807	165
NW_004973855.1_32614	CL107565Contig1	152	-31.23	152	-31.23	913385	18	2236	510
NW_004973855.1_32614	CL10046Contig1	159	-31.23	159	-31.23	927892	18	1738	1707
NW_004973855.1_32614	CL86327Contig1	158	-31.23	158	-31.23	932972	18	557	236
NW_004973837.1_32310*	CL117866Contig1	161	-31.23	161	-31.23	1040575	23	711	191
NW_004973190.1_1133*	CL2809Contig1	165	-31.23	165	-31.23	1191603	25	12134	552
NW_004973855.1_32614	CL107431Contig1	150	-31.24	150	-31.24	861340	18	4184	1344
NW_004973855.1_32614	CL8605Contig1	157	-31.24	157	-31.24	885823	18	603	139
NW_004973855.1_32614	CL146822Contig1	164	-31.24	164	-31.24	915982	18	475	177
NW_004973855.1_32614	CL135345Contig1	158	-31.24	158	-31.24	946947	18	4436	3872
NW_004973837.1_32310*	CL221Contig2	160	-31.24	160	-31.24	1022862	23	2572	2057
NW_004973190.1_1133*	CL42014Contig1	176	-31.24	176	-31.24	1120328	25	323	180
NW_004973190.1_1133*	CL71686Contig1	177	-31.24	177	-31.24	1195753	25	329	46
NW_004973855.1_32614	CL110098Contig1	155	-31.25	155	-31.25	861549	18	1725	257
NW_004973855.1_32614	CL69549Contig1	164	-31.25	164	-31.25	910875	18	359	100
NW_004973855.1_32614	CL84591Contig1	161	-31.25	161	-31.25	932832	18	390	353
NW_004973837.1_32310*	CL105449Contig1	160	-31.25	160	-31.25	976929	23	1029	553
NW_004973837.1_32310*	CL152119Contig1	168	-31.25	168	-31.25	990321	23	512	117
NW_004973837.1_32310*	CL117675Contig1	169	-31.25	169	-31.25	998970	23	4621	2603
NW_004973190.1_1133*	CL2723Contig1	150	-31.25	150	-31.25	1254203	25	1130	481
NW_004973190.1_1133*	CL17233Contig1	169	-31.25	169	-31.25	1255225	25	2381	1508
NW_004973855.1_32614	CL11904Contig1	158	-31.26	158	-31.26	823229	18	2489	627
NW_004973855.1_32614	CL23187Contig1	158	-31.26	158	-31.26	845240	18	1095	411
NW_004973855.1_32614	CL132061Contig1	153	-31.26	153	-31.26	893880	18	5405	905
NW_004973837.1_32310*	CL72616Contig1	161	-31.26	161	-31.26	974713	23	300	153
NW_004973837.1_32310*	CL106081Contig1	177	-31.26	177	-31.26	1050216	23	6406	2650
NW_004973190.1_1133*	CL938Contig1	153	-31.26	153	-31.26	1106637	25	6716	4589
NW_004973190.1_1133*	CL78832Contig1	158	-31.26	158	-31.26	1122554	25	222	165
NW_004973190.1_1133*	comp409789_c0_seq2	155	-31.26	155	-31.26	1170033	25	713	246
NW_004973190.1_1133*	CL59185Contig1	150	-31.26	150	-31.26	1174205	25	296	202
NW_004973833.1_32227	CL14949Contig1	164	-31.27	164	-31.27	12057	24	765	347
NW_004973855.1_32614	CL78131Contig1	163	-31.27	163	-31.27	890493	18	274	178
NW_004973837.1_32310*	CL21895Contig1	175	-31.27	175	-31.27	950004	23	599	488
NW_004973837.1_32310*	CL2828Contig1	169	-31.28	169	-31.28	1001892	23	6798	2862
NW_004973837.1_32310*	CL102834Contig1	160	-31.28	160	-31.28	1071101	23	1291	323
NW_004973190.1_1133*	CL1887Contig1	156	-31.28	156	-31.28	1181057	25	2418	478
NW_004973190.1_1133*	CL37605Contig1	167	-31.28	167	-31.28	1204014	25	455	194
NW_004973190.1_1133*	CL106594Contig1	166	-31.28	166	-31.28	1218932	25	1061	827
NW_004973190.1_1133*	CL526Contig1	162	-31.28	162	-31.28	1254015	25	7302	5877
NW_004973855.1_32614	comp597001_c0_seq1	154	-31.29	154	-31.29	948268	18	260	216
NW_004973190.1_1133*	CL141530Contig1	160	-31.29	160	-31.29	1179722	25	510	323
NW_004973855.1_32614	CL97497Contig1	155	-31.3	155	-31.3	912733	18	536	268
NW_004973855.1_32614	CL20945Contig1	164	-31.31	164	-31.31	866236	18	1996	812
NW_004973837.1_32310*	CL10649Contig1	164	-31.31	164	-31.31	960238	23	1305	288
NW_004973837.1_32310*	CL91809Contig1	163	-31.31	163	-31.31	1102075	23	609	214
NW_004973190.1_1133*	CL3323Contig1	159	-31.31	159	-31.31	1106824	25	1945	59
NW_004973190.1_1133*	CL108110Contig1	168	-31.31	168	-31.31	1113974	25	2075	1491
NW_004973190.1_1133*	CL73499Contig1	165	-31.31	165	-31.31	1175119	25	298	157
NW_004973190.1_1133*	CL23719Contig1	150	-31.31	150	-31.31	1202953	25	3134	2787
NW_004973190.1_1133*	CL113435Contig1	166	-31.31	166	-31.31	1261729	25	761	331
NW_004973855.1_32614	CL151603Contig1	154	-31.32	154	-31.32	811111	18	412	22
NW_004973855.1_32614	CL115237Contig1	152	-31.32	152	-31.32	819444	18	793	387
NW_004973855.1_32614	CL98251Contig1	154	-31.32	154	-31.32	839566	18	3248	2574
NW_004973855.1_32614	CL11415Contig1	150	-31.32	150	-31.32	854762	18	1205	278
NW_004973855.1_32614	CL57711Contig1	154	-31.32	154	-31.32	857967	18	1123	983
NW_004973855.1_32614	CL19519Contig1	151	-31.32	151	-31.32	918045	18	4180	2957
NW_004973855.1_32614	CL82314Contig1	150	-31.32	150	-31.32	922246	18	489	128
NW_004973837.1_32310*	CL54693Contig1	164	-31.32	164	-31.32	952296	23	8431	2574
NW_004973837.1_32310*	CL21291Contig1	166	-31.32	166	-31.32	1013524	23	4244	3394
NW_004973855.1_32614	CL6305Contig1	164	-31.33	164	-31.33	801797	18	3348	138
NW_004973855.1_32614	comp495155_c0_seq1	155	-31.33	155	-31.33	864551	18	236	87
NW_004973837.1_32310*	CL34339Contig1	171	-31.33	171	-31.33	1087595	23	466	258
NW_004973190.1_1133*	CL128874Contig1	150	-31.33	150	-31.33	1199364	25	729	123
NW_004973190.1_1133*	CL107024Contig1	168	-31.33	168	-31.33	1229515	25	1999	1288
NW_004973190.1_1133*	CL42504Contig1	152	-31.34	152	-31.34	1162579	25	294	111
NW_004973855.1_32614	CL10277Contig1	150	-31.35	150	-31.35	791145	18	396	347
NW_004973855.1_32614	CL107225Contig1	155	-31.35	155	-31.35	840238	18	2134	1673
NW_004973855.1_32614	CL117796Contig1	160	-31.35	160	-31.35	872472	18	3425	3096
NW_004973837.1_32310*	CL127923Contig1	170	-31.35	170	-31.35	988766	23	5532	2173
NW_004973190.1_1133*	CL152330Contig1	181	-31.35	181	-31.35	1190974	25	623	60
NW_004973190.1_1133*	CL100064Contig1	151	-31.35	151	-31.35	1197453	25	3446	2785
NW_004973190.1_1133*	CL97539Contig1	157	-31.36	157	-31.36	1134491	25	5815	2823
NW_004973190.1_1133*	CL124294Contig1	162	-31.36	162	-31.36	1189081	25	677	624
NW_004973190.1_1133*	CL77891Contig1	155	-31.36	155	-31.36	1196098	25	410	372
NW_004973190.1_1133*	CL3282Contig1	168	-31.36	168	-31.36	1233118	25	3358	127
NW_004973190.1_1133*	CL17379Contig1	163	-31.36	163	-31.36	1244495	25	632	102
NW_004973855.1_32614	CL25530Contig1	154	-31.37	154	-31.37	813474	18	1101	751
NW_004973855.1_32614	CL100466Contig1	159	-31.37	159	-31.37	839772	18	629	525
NW_004973855.1_32614	CL52208Contig1	156	-31.37	156	-31.37	868298	18	258	228
NW_004973855.1_32614	CL109468Contig1	156	-31.37	156	-31.37	913491	18	1514	653
NW_004973855.1_32614	CL107623Contig1	156	-31.37	156	-31.37	923801	18	2024	1714
NW_004973837.1_32310*	CL1329Contig1	167	-31.37	167	-31.37	1001813	23	1577	556
NW_004973190.1_1133*	CL22450Contig1	153	-31.37	153	-31.37	1108132	25	2200	1638
NW_004973855.1_32614	CL63668Contig1	151	-31.38	151	-31.38	858333	18	366	114
NW_004973837.1_32310*	CL96545Contig1	179	-31.38	179	-31.38	1070765	23	601	347
NW_004973190.1_1133*	CL108768Contig1	152	-31.38	152	-31.38	1250573	25	2778	2556
NW_004973380.1_16486	CL405Contig2	159	-31.39	159	-31.39	242934	22	5286	1071
NW_004973855.1_32614	CL23281Contig1	158	-31.39	158	-31.39	928723	18	794	246
NW_004973837.1_32310*	CL5698Contig1	154	-31.39	154	-31.39	980877	23	924	535
NW_004973190.1_1133*	CL40318Contig1	160	-31.39	160	-31.39	1183665	25	359	74
NW_004973190.1_1133*	CL3170Contig1	157	-31.39	157	-31.39	1233099	25	537	309
NW_004973855.1_32614	CL1560Contig1	154	-31.41	154	-31.41	895775	18	4179	4106
NW_004973855.1_32614	CL141851Contig1	154	-31.41	154	-31.41	947361	18	663	6
NW_004973837.1_32310*	CL4870Contig1	169	-31.41	169	-31.41	1064805	23	1414	441
NW_004973190.1_1133*	CL19162Contig1	164	-31.41	164	-31.41	1129194	25	1613	320
NW_004973190.1_1133*	CL88916Contig1	152	-31.41	152	-31.41	1217755	25	539	249
NW_004973855.1_32614	CL127284Contig1	155	-31.42	155	-31.42	946457	18	2913	2876
NW_004973837.1_32310*	CL70797Contig1	153	-31.42	153	-31.42	1027516	23	242	88
NW_004973190.1_1133*	CL16733Contig1	169	-31.42	169	-31.42	1202530	25	993	517
NW_004973855.1_32614	CL5521Contig1	155	-31.43	155	-31.43	790836	18	1094	981
NW_004973855.1_32614	CL24859Contig1	156	-31.43	156	-31.43	834458	18	865	831
NW_004973837.1_32310*	CL105874Contig1	162	-31.43	162	-31.43	987262	23	3715	584
NW_004973837.1_32310*	CL84833Contig1	168	-31.43	168	-31.43	1028498	23	3054	857
NW_004973855.1_32614	CL3894Contig1	159	-31.44	159	-31.44	811956	18	6680	160
NW_004973855.1_32614	CL128540Contig1	156	-31.44	156	-31.44	904286	18	387	141
NW_004973837.1_32310*	CL65489Contig1	164	-31.44	164	-31.44	1068686	23	7456	6598
NW_004973190.1_1133*	CL13643Contig1	170	-31.44	170	-31.44	1212873	25	1230	673
NW_004973855.1_32614	CL131356Contig1	155	-31.45	155	-31.45	852138	18	765	703
NW_004973855.1_32614	CL2709Contig2	155	-31.45	155	-31.45	916905	18	756	396
NW_004973837.1_32310*	CL31787Contig1	166	-31.45	166	-31.45	1003960	23	371	25
NW_004973837.1_32310*	CL148943Contig1	168	-31.45	168	-31.45	1022128	23	487	193
NW_004973190.1_1133*	CL133389Contig1	152	-31.45	152	-31.45	1179212	25	6922	481
NW_004973855.1_32614	CL65364Contig1	155	-31.46	155	-31.46	847883	18	206	176
NW_004973855.1_32614	CL15962Contig1	152	-31.46	152	-31.46	865911	18	589	557
NW_004973855.1_32614	CL149896Contig1	159	-31.46	159	-31.46	884599	18	477	392
NW_004973855.1_32614	CL91574Contig1	158	-31.46	158	-31.46	891258	18	2747	2009
NW_004973855.1_32614	CL28562Contig1	158	-31.46	158	-31.46	897710	18	282	223
NW_004973855.1_32614	CL126295Contig1	158	-31.46	158	-31.46	925000	18	431	1
NW_004973855.1_32614	CL19483Contig1	158	-31.46	158	-31.46	928449	18	4438	1615
NW_004973837.1_32310*	CL130331Contig1	184	-31.46	184	-31.46	999813	23	420	113
NW_004973190.1_1133*	CL100195Contig1	155	-31.46	155	-31.46	1250077	25	877	491
NW_004973190.1_1133*	CL62203Contig1	152	-31.47	152	-31.47	1216131	25	263	75
NW_004973190.1_1133*	CL78381Contig1	161	-31.47	161	-31.47	1248571	25	262	3
NW_004973855.1_32614	CL102000Contig1	159	-31.48	159	-31.48	797413	18	4333	112
NW_004973855.1_32614	CL9551Contig1	164	-31.48	164	-31.48	802075	18	1384	830
NW_004973855.1_32614	CL17003Contig1	163	-31.48	163	-31.48	812872	18	585	253
NW_004973855.1_32614	CL29076Contig1	160	-31.48	160	-31.48	824325	18	1717	273
NW_004973855.1_32614	CL90832Contig1	151	-31.48	151	-31.48	880733	18	837	699
NW_004973855.1_32614	comp474741_c0_seq1	151	-31.48	151	-31.48	926926	18	258	211
NW_004973380.1_16486	CL105806Contig1	162	-31.49	162	-31.49	175691	22	1195	405
NW_004973837.1_32310*	CL14308Contig1	164	-31.49	164	-31.49	1002693	23	780	549
NW_004973190.1_1133*	CL11392Contig1	161	-31.49	161	-31.49	1149713	25	489	41
NW_004973190.1_1133*	CL126679Contig1	153	-31.49	153	-31.49	1199224	25	459	249
NW_004973855.1_32614	CL15463Contig1	152	-31.5	152	-31.5	876250	18	726	326
NW_004973855.1_32614	CL24939Contig1	153	-31.5	153	-31.5	918443	18	2754	2418
NW_004973837.1_32310*	CL24326Contig1	163	-31.5	163	-31.5	992527	23	11276	4959
NW_004973855.1_32614	CL109740Contig1	162	-31.51	162	-31.51	871983	18	5114	3546
NW_004973855.1_32614	CL13010Contig1	159	-31.51	159	-31.51	938726	18	1035	452
NW_004973190.1_1133*	CL76378Contig1	152	-31.51	152	-31.51	1206559	25	705	663
NW_004973190.1_1133*	CL25358Contig1	161	-31.51	161	-31.51	1255728	25	616	390
NW_004973855.1_32614	CL67948Contig1	158	-31.52	158	-31.52	879403	18	9604	8818
NW_004973190.1_1133*	CL106877Contig1	168	-31.52	168	-31.52	1135083	25	1242	190
NW_004973190.1_1133*	CL70770Contig1	158	-31.52	158	-31.52	1174916	25	8777	7103
NW_004973190.1_1133*	CL9664Contig1	151	-31.52	151	-31.52	1181662	25	1440	605
NW_004973190.1_1133*	comp477750_c0_seq1	162	-31.52	162	-31.52	1243280	25	291	178
NW_004973855.1_32614	CL23681Contig1	164	-31.53	164	-31.53	824006	18	1812	216
NW_004973855.1_32614	CL51056Contig1	156	-31.53	156	-31.53	888773	18	720	30
NW_004973855.1_32614	CL107358Contig1	156	-31.53	156	-31.53	892274	18	2087	1717
NW_004973855.1_32614	CL21141Contig1	164	-31.53	164	-31.53	939313	18	2045	921
NW_004973190.1_1133*	CL136419Contig1	156	-31.53	156	-31.53	1115909	25	969	139
NW_004973190.1_1133*	CL136970Contig1	152	-31.53	152	-31.53	1263211	25	419	144
NW_004973855.1_32614	CL9826Contig1	151	-31.54	151	-31.54	823113	18	1186	63
NW_004973855.1_32614	CL30547Contig1	154	-31.54	154	-31.54	908366	18	5669	3717
NW_004973190.1_1133*	CL7670Contig1	159	-31.54	159	-31.54	1139110	25	2114	492
NW_004973190.1_1133*	CL9403Contig1	158	-31.54	158	-31.54	1139244	25	1647	1185
NW_004973190.1_1133*	CL26440Contig1	154	-31.54	154	-31.54	1213731	25	3506	616
NW_004973833.1_32227	CL109939Contig1	176	-31.55	176	-31.55	144093	24	1220	526
NW_004973855.1_32614	CL10044Contig1	156	-31.55	156	-31.55	802109	18	1541	1326
NW_004973855.1_32614	CL108132Contig1	156	-31.55	156	-31.55	840297	18	2466	111
NW_004973855.1_32614	CL103556Contig1	154	-31.55	154	-31.55	850330	18	1181	1026
NW_004973855.1_32614	CL146498Contig1	155	-31.55	155	-31.55	926323	18	924	868
NW_004973855.1_32614	CL2781Contig1	157	-31.55	157	-31.55	938049	18	6668	3840
NW_004973837.1_32310*	CL103542Contig1	168	-31.55	168	-31.55	1029692	23	4267	2832
NW_004973855.1_32614	CL121840Contig1	153	-31.56	153	-31.56	830267	18	2405	764
NW_004973837.1_32310*	CL8631Contig1	174	-31.56	174	-31.56	1033902	23	2060	316
NW_004973190.1_1133*	comp282953_c0_seq1	150	-31.56	150	-31.56	1191284	25	409	197
NW_004973190.1_1133*	CL103634Contig1	167	-31.56	167	-31.56	1218709	25	1169	529
NW_004973190.1_1133*	CL121504Contig1	171	-31.56	171	-31.56	1219973	25	509	442
NW_004973190.1_1133*	CL131509Contig1	150	-31.56	150	-31.56	1252147	25	358	144
NW_004973855.1_32614	CL89371Contig1	156	-31.57	156	-31.57	817762	18	611	463
NW_004973855.1_32614	CL1043Contig1	150	-31.57	150	-31.57	854074	18	6253	5575
NW_004973855.1_32614	CL107267Contig1	156	-31.57	156	-31.57	861326	18	1851	912
NW_004973855.1_32614	CL49413Contig1	159	-31.57	159	-31.57	868127	18	293	53
NW_004973855.1_32614	CL57612Contig1	153	-31.57	153	-31.57	868672	18	233	138
NW_004973837.1_32310*	CL81373Contig1	172	-31.57	172	-31.57	1048749	23	302	167
NW_004973855.1_32614	CL49380Contig1	164	-31.58	164	-31.58	815183	18	281	218
NW_004973190.1_1133*	CL104818Contig1	162	-31.58	162	-31.58	1134951	25	1331	1189
NW_004973190.1_1133*	CL110431Contig1	155	-31.58	155	-31.58	1208632	25	3257	2539
NW_004973855.1_32614	CL14826Contig1	153	-31.59	153	-31.59	886232	18	791	434
NW_004973855.1_32614	CL17199Contig1	162	-31.59	162	-31.59	896941	18	943	378
NW_004973855.1_32614	CL21532Contig1	159	-31.59	159	-31.59	928573	18	878	341
NW_004973855.1_32614	CL22397Contig1	150	-31.59	150	-31.59	928653	18	2542	1992
NW_004973190.1_1133*	CL76106Contig1	151	-31.59	151	-31.59	1227582	25	475	184
NW_004973855.1_32614	CL21276Contig1	150	-31.6	150	-31.6	866261	18	1695	280
NW_004973190.1_1133*	CL132697Contig1	157	-31.6	157	-31.6	1115667	25	364	161
NW_004973190.1_1133*	CL7450Contig1	164	-31.6	164	-31.6	1243866	25	5221	2652
NW_004973855.1_32614	CL107032Contig1	158	-31.61	158	-31.61	892246	18	2012	83
NW_004973837.1_32310*	CL107545Contig1	168	-31.61	168	-31.61	955862	23	1710	310
NW_004973190.1_1133*	CL47365Contig1	162	-31.61	162	-31.61	1204697	25	420	209
NW_004973855.1_32614	CL116664Contig1	158	-31.62	158	-31.62	798422	18	3997	544
NW_004973837.1_32310*	CL5581Contig1	169	-31.62	169	-31.62	948921	23	2881	1186
NW_004973837.1_32310*	CL5130Contig1	162	-31.62	162	-31.62	991195	23	910	297
NW_004973837.1_32310*	CL109601Contig1	181	-31.62	181	-31.62	1061090	23	1205	968
NW_004973190.1_1133*	CL23120Contig1	168	-31.62	168	-31.62	1119135	25	1196	768
NW_004973190.1_1133*	CL88719Contig1	153	-31.62	153	-31.62	1144250	25	668	83
NW_004973190.1_1133*	CL92102Contig1	171	-31.62	171	-31.62	1196995	25	624	18
NW_004973190.1_1133*	CL108264Contig1	172	-31.62	172	-31.62	1250546	25	3294	1506
NW_004973855.1_32614	CL6082Contig1	164	-31.63	164	-31.63	822832	18	4255	651
NW_004973190.1_1133*	CL109795Contig1	152	-31.63	152	-31.63	1114087	25	1650	929
NW_004973190.1_1133*	CL48442Contig1	168	-31.63	168	-31.63	1152200	25	337	211
NW_004973190.1_1133*	CL67598Contig1	157	-31.63	157	-31.63	1164194	25	407	28
NW_004973190.1_1133*	CL116047Contig1	163	-31.63	163	-31.63	1178119	25	2979	1424
NW_004973855.1_32614	CL122275Contig1	156	-31.64	156	-31.64	851538	18	325	11
NW_004973855.1_32614	CL7901Contig1	158	-31.64	158	-31.64	865365	18	1202	1034
NW_004973855.1_32614	CL15764Contig1	159	-31.64	159	-31.64	865895	18	1230	1066
NW_004973855.1_32614	comp205165_c0_seq1	154	-31.64	154	-31.64	885127	18	370	200
NW_004973855.1_32614	CL88750Contig1	156	-31.64	156	-31.64	891088	18	3243	83
NW_004973837.1_32310*	CL11988Contig1	160	-31.64	160	-31.64	981315	23	1051	106
NW_004973837.1_32310*	CL39492Contig1	152	-31.64	152	-31.64	1046073	23	309	233
NW_004973190.1_1133*	CL78557Contig1	179	-31.64	179	-31.64	1217126	25	485	286
NW_004973190.1_1133*	CL14113Contig1	166	-31.64	166	-31.64	1233872	25	736	78
NW_004973855.1_32614	CL101552Contig1	158	-31.65	158	-31.65	839874	18	486	295
NW_004973837.1_32310*	CL21278Contig1	167	-31.65	167	-31.65	1013523	23	2041	529
NW_004973837.1_32310*	CL88909Contig1	169	-31.65	169	-31.65	1018208	23	708	147
NW_004973190.1_1133*	CL121474Contig1	167	-31.65	167	-31.65	1114913	25	6024	3028
NW_004973190.1_1133*	CL121256Contig1	152	-31.65	152	-31.65	1125264	25	612	186
NW_004973837.1_32310*	CL93846Contig1	167	-31.66	167	-31.66	954905	23	634	424
NW_004973837.1_32310*	CL104147Contig1	167	-31.66	167	-31.66	998100	23	1557	347
NW_004973837.1_32310*	CL90936Contig1	179	-31.66	179	-31.66	1038830	23	631	369
NW_004973837.1_32310*	CL133654Contig1	154	-31.66	154	-31.66	1062712	23	365	215
NW_004973837.1_32310*	CL103280Contig1	181	-31.66	181	-31.66	1092201	23	2022	105
NW_004973190.1_1133*	CL46345Contig1	153	-31.66	153	-31.66	1131125	25	251	21
NW_004973855.1_32614	CL727Contig2	162	-31.67	162	-31.67	875288	18	2034	92
NW_004973855.1_32614	CL107722Contig1	156	-31.67	156	-31.67	923806	18	2017	20
NW_004973855.1_32614	CL146265Contig1	160	-31.67	160	-31.67	926308	18	1821	1467
NW_004973190.1_1133*	CL141818Contig1	163	-31.67	163	-31.67	1126609	25	600	190
NW_004973190.1_1133*	CL6814Contig2	150	-31.67	150	-31.67	1181450	25	3785	1545
NW_004973190.1_1133*	CL57932Contig1	154	-31.67	154	-31.67	1257866	25	717	384
NW_004973855.1_32614	CL111356Contig1	160	-31.68	160	-31.68	861644	18	2644	29
NW_004973855.1_32614	CL21225Contig1	154	-31.68	154	-31.68	928551	18	556	81
NW_004973837.1_32310*	CL143366Contig1	156	-31.68	156	-31.68	979345	23	344	32
NW_004973837.1_32310*	CL38036Contig1	156	-31.68	156	-31.68	1077433	23	431	309
NW_004973190.1_1133*	CL19821Contig1	166	-31.68	166	-31.68	1150322	25	1003	223
NW_004973190.1_1133*	CL31912Contig1	173	-31.68	173	-31.68	1151074	25	268	115
NW_004973855.1_32614	CL111901Contig1	152	-31.69	152	-31.69	934650	18	1003	373
NW_004973190.1_1133*	CL140307Contig1	171	-31.69	171	-31.69	1137233	25	630	556
NW_004973380.1_16486	CL134581Contig1	176	-31.7	176	-31.7	188405	22	5561	3901
NW_004973855.1_32614	CL96970Contig1	160	-31.7	160	-31.7	818277	18	678	536
NW_004973855.1_32614	CL792Contig1	162	-31.7	162	-31.7	854043	18	2837	1893
NW_004973855.1_32614	CL95906Contig1	162	-31.7	162	-31.7	891540	18	1205	320
NW_004973855.1_32614	CL5632Contig1	151	-31.7	151	-31.7	906790	18	2449	1616
NW_004973855.1_32614	CL110572Contig1	162	-31.7	162	-31.7	934529	18	1624	251
NW_004973837.1_32310*	CL103938Contig1	163	-31.7	163	-31.7	1102993	23	1338	438
NW_004973190.1_1133*	CL22061Contig1	167	-31.7	167	-31.7	1192862	25	703	494
NW_004973190.1_1133*	CL78162Contig1	171	-31.71	171	-31.71	1206655	25	382	70
NW_004973190.1_1133*	CL86787Contig1	169	-31.72	169	-31.72	1259821	25	2928	1872
NW_004973855.1_32614	CL33769Contig1	159	-31.73	159	-31.73	824605	18	416	23
NW_004973855.1_32614	CL21240Contig1	158	-31.73	158	-31.73	866259	18	2174	1075
NW_004973855.1_32614	CL148474Contig1	155	-31.73	155	-31.73	894977	18	440	138
NW_004973855.1_32614	CL8757Contig1	150	-31.73	150	-31.73	927802	18	856	689
NW_004973190.1_1133*	CL104164Contig1	157	-31.73	157	-31.73	1145242	25	3028	1584
NW_004973190.1_1133*	CL23422Contig1	150	-31.73	150	-31.73	1224086	25	906	443
NW_004973190.1_1133*	CL73749Contig1	157	-31.73	157	-31.73	1227309	25	5683	4375
NW_004973190.1_1133*	CL123036Contig1	161	-31.73	161	-31.73	1230553	25	507	182
NW_004973855.1_32614	CL20894Contig1	155	-31.74	155	-31.74	876609	18	3426	2864
NW_004973855.1_32614	CL46785Contig1	160	-31.74	160	-31.74	909421	18	6270	6223
NW_004973190.1_1133*	CL105045Contig1	158	-31.74	158	-31.74	1197831	25	1064	158
NW_004973190.1_1133*	CL93880Contig1	160	-31.74	160	-31.74	1228735	25	683	409
NW_004973855.1_32614	CL115335Contig1	156	-31.75	156	-31.75	903400	18	761	344
NW_004973855.1_32614	CL500Contig3	152	-31.75	152	-31.75	916787	18	4158	4107
NW_004973190.1_1133*	CL23971Contig1	183	-31.75	183	-31.75	1255623	25	1138	136
NW_004973855.1_32614	CL13448Contig1	158	-31.76	158	-31.76	833693	18	788	465
NW_004973855.1_32614	CL6104Contig1	153	-31.76	153	-31.76	906816	18	17301	6982
NW_004973855.1_32614	CL107430Contig1	167	-31.77	167	-31.77	829312	18	1964	901
NW_004973855.1_32614	CL61252Contig1	164	-31.77	164	-31.77	920769	18	1126	719
NW_004973837.1_32310*	CL115320Contig1	155	-31.77	155	-31.77	998806	23	896	825
NW_004973190.1_1133*	CL46437Contig1	150	-31.77	150	-31.77	1162857	25	416	128
NW_004973380.1_16486	CL18403Contig1	170	-31.78	170	-31.78	264719	22	1735	1286
NW_004973855.1_32614	CL40988Contig1	154	-31.78	154	-31.78	898567	18	299	247
NW_004973190.1_1133*	CL2950Contig1	155	-31.78	155	-31.78	1149137	25	2331	26
NW_004973190.1_1133*	CL3328Contig1	155	-31.78	155	-31.78	1243586	25	1129	1055
NW_004973855.1_32614	CL21205Contig1	153	-31.79	153	-31.79	834241	18	2446	2378
NW_004973855.1_32614	CL22377Contig1	156	-31.79	156	-31.79	886719	18	2681	2632
NW_004973837.1_32310*	CL219Contig2	167	-31.79	167	-31.79	1001714	23	5189	1361
NW_004973855.1_32614	CL90527Contig1	154	-31.8	154	-31.8	828218	18	719	679
NW_004973855.1_32614	CL2119Contig1	157	-31.8	157	-31.8	885344	18	1300	971
NW_004973855.1_32614	CL100797Contig1	155	-31.8	155	-31.8	891810	18	4279	1355
NW_004973855.1_32614	CL9104Contig1	155	-31.8	155	-31.8	896374	18	949	890
NW_004973837.1_32310*	CL5875Contig1	164	-31.8	164	-31.8	959835	23	908	875
NW_004973837.1_32310*	CL150771Contig1	176	-31.8	176	-31.8	969142	23	4171	1255
NW_004973855.1_32614	CL1961Contig1	160	-31.81	160	-31.81	822474	18	1163	222
NW_004973855.1_32614	CL108041Contig1	161	-31.81	161	-31.81	902884	18	5176	1314
NW_004973837.1_32310*	CL134148Contig1	169	-31.81	169	-31.81	968044	23	594	409
NW_004973837.1_32310*	CL107332Contig1	163	-31.81	163	-31.81	1081859	23	2830	2142
NW_004973190.1_1133*	CL104560Contig1	161	-31.81	161	-31.81	1187842	25	1262	386
NW_004973190.1_1133*	CL107857Contig1	161	-31.81	161	-31.81	1239969	25	1699	1558
NW_004973855.1_32614	comp520664_c0_seq1	154	-31.82	154	-31.82	811396	18	243	68
NW_004973837.1_32310*	CL33815Contig1	169	-31.82	169	-31.82	993132	23	3605	2649
NW_004973837.1_32310*	CL15845Contig1	181	-31.82	181	-31.82	1013160	23	721	421
NW_004973837.1_32310*	CL26288Contig1	169	-31.82	169	-31.82	1076610	23	4128	2437
NW_004973190.1_1133*	CL10008Contig1	154	-31.82	154	-31.82	1107284	25	1279	707
NW_004973855.1_32614	CL3135Contig1	163	-31.83	163	-31.83	916932	18	2321	2064
NW_004973837.1_32310*	CL88757Contig1	168	-31.83	168	-31.83	1059653	23	669	451
NW_004973190.1_1133*	CL42960Contig1	152	-31.83	152	-31.83	1225375	25	296	26
NW_004973855.1_32614	CL133758Contig1	153	-31.84	153	-31.84	863064	18	336	281
NW_004973190.1_1133*	CL143514Contig1	175	-31.84	175	-31.84	1147859	25	447	338
NW_004973190.1_1133*	CL107644Contig1	159	-31.84	159	-31.84	1177511	25	456	310
NW_004973855.1_32614	CL114404Contig1	154	-31.85	154	-31.85	798253	18	807	647
NW_004973855.1_32614	CL152032Contig1	151	-31.85	151	-31.85	843190	18	691	494
NW_004973855.1_32614	CL39095Contig1	154	-31.85	154	-31.85	908984	18	4880	2446
NW_004973190.1_1133*	CL74998Contig1	158	-31.85	158	-31.85	1111740	25	411	376
NW_004973190.1_1133*	CL108370Contig1	176	-31.85	176	-31.85	1261365	25	2496	923
NW_004973855.1_32614	CL76439Contig1	164	-31.86	164	-31.86	879844	18	255	191
NW_004973855.1_32614	CL8373Contig1	159	-31.86	159	-31.86	917275	18	788	43
NW_004973855.1_32614	CL21526Contig1	153	-31.86	153	-31.86	928571	18	3536	3068
NW_004973837.1_32310*	comp341002_c0_seq7	170	-31.86	170	-31.86	1001387	23	908	345
NW_004973190.1_1133*	CL108336Contig1	168	-31.86	168	-31.86	1188072	25	2510	2065
NW_004973190.1_1133*	CL81340Contig1	158	-31.86	158	-31.86	1206825	25	246	25
NW_004973190.1_1133*	CL20055Contig1	164	-31.86	164	-31.86	1223853	25	7585	1368
NW_004973855.1_32614	CL99241Contig1	159	-31.87	159	-31.87	797230	18	526	55
NW_004973855.1_32614	CL141000Contig1	159	-31.87	159	-31.87	852765	18	635	487
NW_004973855.1_32614	CL108901Contig1	159	-31.87	159	-31.87	892389	18	2595	2545
NW_004973837.1_32310*	CL93206Contig1	167	-31.87	167	-31.87	965304	23	655	267
NW_004973837.1_32310*	CL83691Contig1	162	-31.87	162	-31.87	1017802	23	461	306
NW_004973190.1_1133*	CL111271Contig1	162	-31.87	162	-31.87	1188222	25	721	181
NW_004973855.1_32614	CL63743Contig1	168	-31.88	168	-31.88	879144	18	11560	8712
NW_004973837.1_32310*	comp137132_c0_seq1	168	-31.88	168	-31.88	1011850	23	504	59
NW_004973190.1_1133*	CL103335Contig1	161	-31.88	161	-31.88	1113670	25	1575	290
NW_004973190.1_1133*	CL111796Contig1	154	-31.88	154	-31.88	1240203	25	952	111
NW_004973855.1_32614	CL103126Contig1	157	-31.89	157	-31.89	839968	18	1194	1032
NW_004973837.1_32310*	comp413007_c0_seq8	171	-31.89	171	-31.89	1033296	23	4056	3849
NW_004973190.1_1133*	CL23819Contig1	154	-31.89	154	-31.89	1119183	25	1111	367
NW_004973190.1_1133*	CL6149Contig1	168	-31.89	168	-31.89	1254516	25	6522	3652
NW_004973855.1_32614	CL895Contig1	168	-31.9	168	-31.9	854049	18	4179	2930
NW_004973855.1_32614	CL5699Contig1	151	-31.9	151	-31.9	865227	18	2262	708
NW_004973855.1_32614	CL23421Contig1	152	-31.9	152	-31.9	876785	18	6530	3526
NW_004973855.1_32614	CL133775Contig1	153	-31.9	153	-31.9	925496	18	5181	2506
NW_004973837.1_32310*	CL15987Contig1	169	-31.9	169	-31.9	981580	23	668	593
NW_004973837.1_32310*	CL110182Contig1	177	-31.9	177	-31.9	1103422	23	1749	607
NW_004973855.1_32614	CL25006Contig1	156	-31.91	156	-31.91	834469	18	2805	241
NW_004973855.1_32614	CL77921Contig1	160	-31.91	160	-31.91	890482	18	250	20
NW_004973855.1_32614	CL86085Contig1	155	-31.91	155	-31.91	901453	18	308	25
NW_004973855.1_32614	CL69304Contig1	154	-31.91	154	-31.91	942478	18	499	219
NW_004973837.1_32310*	CL20772Contig1	174	-31.91	174	-31.91	1065825	23	738	506
NW_004973190.1_1133*	CL104111Contig1	160	-31.91	160	-31.91	1124051	25	1448	103
NW_004973190.1_1133*	CL4026Contig1	155	-31.91	155	-31.91	1170433	25	1089	826
NW_004973190.1_1133*	CL76783Contig1	182	-31.91	182	-31.91	1175320	25	287	224
NW_004973855.1_32614	CL83106Contig1	156	-31.92	156	-31.92	901303	18	264	142
NW_004973837.1_32310*	CL110601Contig1	165	-31.92	165	-31.92	1040110	23	1757	338
NW_004973190.1_1133*	CL8477Contig1	165	-31.92	165	-31.92	1118150	25	851	715
NW_004973855.1_32614	CL107084Contig1	154	-31.93	154	-31.93	829285	18	2061	1948
NW_004973855.1_32614	CL98192Contig1	154	-31.93	154	-31.93	850019	18	477	220
NW_004973855.1_32614	CL20957Contig1	156	-31.93	156	-31.93	855419	18	1772	580
NW_004973855.1_32614	CL122522Contig1	155	-31.93	155	-31.93	862360	18	379	29
NW_004973855.1_32614	CL109911Contig1	150	-31.93	150	-31.93	923922	18	1394	926
NW_004973190.1_1133*	CL95663Contig1	161	-31.93	161	-31.93	1113130	25	658	75
NW_004973190.1_1133*	CL127487Contig1	163	-31.93	163	-31.93	1168031	25	4085	2729
NW_004973190.1_1133*	CL93497Contig1	153	-31.93	153	-31.93	1239051	25	606	131
NW_004973380.1_16486	CL148521Contig1	176	-31.94	176	-31.94	168219	22	531	226
NW_004973855.1_32614	CL99299Contig1	150	-31.94	150	-31.94	818438	18	526	382
NW_004973190.1_1133*	CL86175Contig1	152	-31.94	152	-31.94	1122958	25	677	597
NW_004973190.1_1133*	CL106954Contig1	162	-31.95	162	-31.95	1124246	25	2228	1430
NW_004973855.1_32614	CL116276Contig1	162	-31.96	162	-31.96	903472	18	938	237
NW_004973855.1_32614	CL104276Contig1	155	-31.96	155	-31.96	913127	18	2304	2277
NW_004973855.1_32614	CL143479Contig1	155	-31.96	155	-31.96	915747	18	1640	931
NW_004973855.1_32614	CL107708Contig1	156	-31.96	156	-31.96	923805	18	1965	493
NW_004973855.1_32614	CL35321Contig1	158	-31.96	158	-31.96	940167	18	417	90
NW_004973190.1_1133*	CL42571Contig1	177	-31.96	177	-31.96	1162587	25	433	245
NW_004973855.1_32614	CL23230Contig1	162	-31.97	162	-31.97	855561	18	675	142
NW_004973855.1_32614	CL89995Contig1	162	-31.97	162	-31.97	912315	18	702	271
NW_004973190.1_1133*	CL112353Contig1	168	-31.97	168	-31.97	1156690	25	1301	879
NW_004973190.1_1133*	CL111059Contig1	162	-31.97	162	-31.97	1166949	25	900	183
NW_004973855.1_32614	CL145929Contig1	163	-31.98	163	-31.98	884361	18	597	372
NW_004973855.1_32614	CL1034Contig1	160	-31.98	160	-31.98	885238	18	4934	779
NW_004973837.1_32310*	CL38022Contig1	171	-31.98	171	-31.98	1014660	23	686	90
NW_004973855.1_32614	CL93045Contig1	164	-31.99	164	-31.99	839111	18	697	367
NW_004973855.1_32614	CL110025Contig1	159	-31.99	159	-31.99	850729	18	2894	74
NW_004973855.1_32614	CL66452Contig1	154	-31.99	154	-31.99	858505	18	370	151
NW_004973855.1_32614	CL99978Contig1	159	-31.99	159	-31.99	933891	18	679	101
NW_004973190.1_1133*	CL129940Contig1	156	-31.99	156	-31.99	1115483	25	4619	2886
NW_004973190.1_1133*	CL115781Contig1	166	-31.99	166	-31.99	1240476	25	946	167
NW_004973855.1_32614	CL107948Contig1	156	-32	156	-32	818992	18	2411	1252
NW_004973855.1_32614	CL92830Contig1	154	-32	154	-32	828327	18	1138	766
NW_004973837.1_32310*	CL122767Contig1	175	-32	175	-32	1020458	23	426	29
NW_004973190.1_1133*	CL137992Contig1	159	-32	159	-32	1147482	25	589	142
NW_004973855.1_32614	CL126215Contig1	158	-32.01	158	-32.01	809444	18	1569	1127
NW_004973855.1_32614	CL56645Contig1	163	-32.02	163	-32.02	836563	18	411	3
NW_004973837.1_32310*	CL107633Contig1	170	-32.02	170	-32.02	1008678	23	1848	1200
NW_004973837.1_32310*	CL93281Contig1	181	-32.02	181	-32.02	1018524	23	577	212
NW_004973190.1_1133*	CL1192Contig1	171	-32.02	171	-32.02	1191494	25	1445	496
NW_004973190.1_1133*	CL111529Contig1	161	-32.03	161	-32.03	1135375	25	3956	2674
NW_004973190.1_1133*	CL102575Contig1	150	-32.03	150	-32.03	1239637	25	411	57
NW_004973190.1_1133*	CL65737Contig1	152	-32.03	152	-32.03	1247652	25	972	683
NW_004973855.1_32614	CL113661Contig1	155	-32.04	155	-32.04	808578	18	726	13
NW_004973190.1_1133*	CL9945Contig1	160	-32.04	160	-32.04	1128547	25	4058	212
NW_004973190.1_1133*	CL69384Contig1	159	-32.04	159	-32.04	1195617	25	388	254
NW_004973855.1_32614	CL109126Contig1	158	-32.05	158	-32.05	808232	18	1526	1457
NW_004973855.1_32614	CL93916Contig1	164	-32.05	164	-32.05	891410	18	896	156
NW_004973855.1_32614	CL107344Contig1	162	-32.05	162	-32.05	913371	18	2142	1108
NW_004973855.1_32614	CL92072Contig1	161	-32.05	161	-32.05	944016	18	907	561
NW_004973837.1_32310*	CL103893Contig1	171	-32.05	171	-32.05	1071187	23	1421	602
NW_004973190.1_1133*	CL665Contig1	154	-32.06	154	-32.06	1159832	25	3987	22
NW_004973190.1_1133*	CL82550Contig1	158	-32.06	158	-32.06	1227994	25	209	45
NW_004973190.1_1133*	CL21141Contig1	161	-32.06	161	-32.06	1255473	25	2045	1846
NW_004973855.1_32614	CL19817Contig1	160	-32.07	160	-32.07	886540	18	2897	227
NW_004973837.1_32310*	comp378776_c0_seq3	172	-32.07	172	-32.07	1064030	23	775	264
NW_004973837.1_32310*	CL97144Contig1	167	-32.07	167	-32.07	1102468	23	576	288
NW_004973190.1_1133*	CL115548Contig1	165	-32.07	165	-32.07	1124862	25	947	59
NW_004973190.1_1133*	CL6218Contig1	181	-32.07	181	-32.07	1181423	25	1879	1549
NW_004973855.1_32614	CL144200Contig1	156	-32.08	156	-32.08	810607	18	432	382
NW_004973855.1_32614	CL66795Contig1	151	-32.08	151	-32.08	816315	18	300	79
NW_004973855.1_32614	CL110451Contig1	156	-32.08	156	-32.08	819169	18	2549	2504
NW_004973837.1_32310*	CL21395Contig1	175	-32.08	175	-32.08	981911	23	2086	1115
NW_004973190.1_1133*	CL61404Contig1	177	-32.08	177	-32.08	1153052	25	455	56
NW_004973190.1_1133*	CL109647Contig1	167	-32.08	167	-32.08	1156545	25	1365	1018
NW_004973190.1_1133*	CL10696Contig1	152	-32.08	152	-32.08	1160522	25	1291	1119
NW_004973190.1_1133*	CL93821Contig1	154	-32.08	154	-32.08	1239075	25	733	285
NW_004973855.1_32614	CL37507Contig1	153	-32.09	153	-32.09	824822	18	368	304
NW_004973855.1_32614	CL116574Contig1	159	-32.09	159	-32.09	829925	18	3053	1377
NW_004973855.1_32614	CL114717Contig1	153	-32.09	153	-32.09	913833	18	841	742
NW_004973837.1_32310*	CL92832Contig1	181	-32.09	181	-32.09	1029025	23	1243	875
NW_004973190.1_1133*	CL133011Contig1	174	-32.09	174	-32.09	1210096	25	5942	3979
NW_004973855.1_32614	CL67929Contig1	157	-32.1	157	-32.1	858565	18	9572	127
NW_004973837.1_32310*	CL4689Contig1	167	-32.1	167	-32.1	991164	23	620	61
NW_004973190.1_1133*	CL96962Contig1	155	-32.1	155	-32.1	1218273	25	638	317
NW_004973855.1_32614	CL100177Contig1	158	-32.11	158	-32.11	807654	18	3421	2928
NW_004973855.1_32614	CL112026Contig1	157	-32.11	157	-32.11	808475	18	786	271
NW_004973855.1_32614	CL9998Contig1	153	-32.11	153	-32.11	875899	18	913	439
NW_004973855.1_32614	CL116688Contig1	154	-32.11	154	-32.11	945768	18	1185	1144
NW_004973837.1_32310*	CL15595Contig1	173	-32.11	173	-32.11	1065447	23	1540	1328
NW_004973190.1_1133*	CL20571Contig1	164	-32.11	164	-32.11	1182367	25	1707	1263
NW_004973855.1_32614	CL137386Contig1	158	-32.12	158	-32.12	820882	18	455	409
NW_004973855.1_32614	CL1135Contig1	157	-32.12	157	-32.12	832855	18	5991	906
NW_004973190.1_1133*	CL66440Contig1	152	-32.12	152	-32.12	1226819	25	266	118
NW_004973855.1_32614	CL53564Contig1	151	-32.13	151	-32.13	794111	18	363	340
NW_004973855.1_32614	CL2782Contig1	159	-32.13	159	-32.13	885409	18	6348	202
NW_004973855.1_32614	CL25526Contig1	159	-32.13	159	-32.13	908063	18	1190	36
NW_004973190.1_1133*	CL113312Contig1	171	-32.13	171	-32.13	1229896	25	702	352
NW_004973855.1_32614	CL4987Contig1	153	-32.14	153	-32.14	822717	18	2740	71
NW_004973855.1_32614	CL96311Contig1	150	-32.14	150	-32.14	881140	18	551	126
NW_004973837.1_32310*	CL107695Contig1	167	-32.14	167	-32.14	1081884	23	1923	746
NW_004973190.1_1133*	CL60876Contig1	164	-32.14	164	-32.14	1132069	25	248	150
NW_004973190.1_1133*	CL108147Contig1	158	-32.14	158	-32.14	1156458	25	2805	2211
NW_004973855.1_32614	CL115118Contig1	162	-32.15	162	-32.15	798304	18	941	53
NW_004973855.1_32614	CL76525Contig1	168	-32.15	168	-32.15	921836	18	322	236
NW_004973190.1_1133*	CL29315Contig1	152	-32.15	152	-32.15	1172168	25	658	431
NW_004973190.1_1133*	CL21117Contig1	167	-32.15	167	-32.15	1213353	25	456	358
NW_004973190.1_1133*	CL59470Contig1	160	-32.15	160	-32.15	1215954	25	249	135
NW_004973855.1_32614	CL45364Contig1	168	-32.16	168	-32.16	793556	18	280	8
NW_004973855.1_32614	CL81571Contig1	168	-32.16	168	-32.16	806543	18	237	167
NW_004973855.1_32614	CL15140Contig1	157	-32.16	157	-32.16	855047	18	780	489
NW_004973855.1_32614	CL138857Contig1	157	-32.16	157	-32.16	915436	18	3877	1
NW_004973837.1_32310*	CL22517Contig1	181	-32.16	181	-32.16	1034819	23	2584	1243
NW_004973837.1_32310*	CL18379Contig1	174	-32.16	174	-32.16	1055117	23	1704	1216
NW_004973190.1_1133*	CL143616Contig1	157	-32.16	157	-32.16	1169098	25	4519	733
NW_004973190.1_1133*	CL2611Contig1	174	-32.16	174	-32.16	1201556	25	1287	1008
NW_004973855.1_32614	CL116888Contig1	164	-32.17	164	-32.17	819555	18	929	405
NW_004973855.1_32614	CL89274Contig1	166	-32.17	166	-32.17	860162	18	651	186
NW_004973190.1_1133*	CL19480Contig1	155	-32.17	155	-32.17	1213274	25	1984	1190
NW_004973190.1_1133*	CL4254Contig1	177	-32.17	177	-32.17	1222840	25	921	593
NW_004973261.1_8440	CL116593Contig1	171	-32.18	171	-32.18	661458	18	1019	725
NW_004973855.1_32614	CL128752Contig1	155	-32.18	155	-32.18	830734	18	381	59
NW_004973855.1_32614	CL104192Contig1	155	-32.18	155	-32.18	840024	18	1405	302
NW_004973855.1_32614	CL113433Contig1	152	-32.18	152	-32.18	850953	18	762	124
NW_004973837.1_32310*	CL113210Contig1	179	-32.18	179	-32.18	987782	23	715	455
NW_004973837.1_32310*	CL100239Contig1	166	-32.18	166	-32.18	1029507	23	3361	1691
NW_004973190.1_1133*	CL10362Contig1	167	-32.18	167	-32.18	1244077	25	1387	600
NW_004973190.1_1133*	CL130271Contig1	155	-32.19	155	-32.19	1168223	25	282	244
NW_004973190.1_1133*	CL61599Contig1	171	-32.19	171	-32.19	1247376	25	336	267
NW_004973855.1_32614	CL110819Contig1	155	-32.2	155	-32.2	882045	18	1442	1207
NW_004973837.1_32310*	CL51435Contig1	167	-32.2	167	-32.2	1026346	23	434	41
NW_004973837.1_32310*	CL937Contig1	167	-32.21	167	-32.21	1033393	23	8884	6507
NW_004973190.1_1133*	CL13438Contig1	162	-32.21	162	-32.21	1118511	25	5248	3406
NW_004973190.1_1133*	CL25761Contig1	153	-32.21	153	-32.21	1171906	25	2531	1669
NW_004973190.1_1133*	CL25431Contig1	175	-32.21	175	-32.21	1193049	25	475	148
NW_004973190.1_1133*	CL98702Contig1	177	-32.21	177	-32.21	1197399	25	747	666
NW_004973855.1_32614	CL150483Contig1	158	-32.22	158	-32.22	811043	18	505	331
NW_004973837.1_32310*	CL1736Contig1	163	-32.22	163	-32.22	1033462	23	1699	208
NW_004973190.1_1133*	CL116671Contig1	150	-32.22	150	-32.22	1124942	25	943	705
NW_004973190.1_1133*	CL5903Contig1	174	-32.22	174	-32.22	1222963	25	3949	2725
NW_004973855.1_32614	CL20149Contig1	151	-32.23	151	-32.23	866183	18	8902	932
NW_004973855.1_32614	CL26145Contig1	154	-32.23	154	-32.23	908101	18	4540	3575
NW_004973855.1_32614	CL112506Contig1	164	-32.24	164	-32.24	861715	18	668	284
NW_004973855.1_32614	CL71564Contig1	156	-32.24	156	-32.24	869499	18	236	177
NW_004973837.1_32310*	CL94039Contig1	171	-32.24	171	-32.24	1049498	23	583	80
NW_004973855.1_32614	CL108769Contig1	155	-32.25	155	-32.25	892379	18	2773	597
NW_004973855.1_32614	CL140926Contig1	152	-32.25	152	-32.25	947303	18	846	659
NW_004973190.1_1133*	CL111377Contig1	174	-32.25	174	-32.25	1114218	25	1053	812
NW_004973190.1_1133*	CL137843Contig1	158	-32.25	158	-32.25	1137073	25	683	370
NW_004973190.1_1133*	CL138535Contig1	186	-32.25	186	-32.25	1210446	25	590	107
NW_004973855.1_32614	CL102139Contig1	151	-32.26	151	-32.26	828929	18	4146	3735
NW_004973855.1_32614	CL137651Contig1	160	-32.26	160	-32.26	831297	18	396	130
NW_004973855.1_32614	CL127174Contig1	160	-32.26	160	-32.26	925060	18	352	18
NW_004973190.1_1133*	CL92287Contig1	157	-32.26	157	-32.26	1134131	25	752	309
NW_004973855.1_32614	CL12931Contig1	159	-32.27	159	-32.27	802310	18	867	830
NW_004973855.1_32614	CL133642Contig1	157	-32.27	157	-32.27	925487	18	335	114
NW_004973190.1_1133*	CL7880Contig1	166	-32.27	166	-32.27	1139136	25	6925	6778
NW_004973190.1_1133*	CL102405Contig1	165	-32.27	165	-32.27	1166410	25	711	680
NW_004973855.1_32614	CL118097Contig1	160	-32.28	160	-32.28	914054	18	782	620
NW_004973855.1_32614	CL11879Contig1	166	-32.28	166	-32.28	928002	18	1463	1310
NW_004973855.1_32614	CL73668Contig1	161	-32.29	161	-32.29	816717	18	350	306
NW_004973855.1_32614	CL117172Contig1	164	-32.29	164	-32.29	862027	18	5201	5131
NW_004973855.1_32614	CL10735Contig1	157	-32.29	157	-32.29	896492	18	6331	3788
NW_004973855.1_32614	CL105182Contig1	164	-32.29	164	-32.29	902650	18	3375	2609
NW_004973855.1_32614	CL107252Contig1	154	-32.29	154	-32.29	913368	18	2157	2091
NW_004973837.1_32310*	CL36687Contig1	170	-32.29	170	-32.29	951009	23	319	98
NW_004973190.1_1133*	CL129765Contig1	175	-32.29	175	-32.29	1125827	25	420	391
NW_004973190.1_1133*	CL106456Contig1	168	-32.29	168	-32.29	1229458	25	3719	1657
NW_004973855.1_32614	CL1735Contig1	158	-32.3	158	-32.3	811748	18	2618	1453
NW_004973837.1_32310*	CL50Contig1	167	-32.3	167	-32.3	1043252	23	13759	10641
NW_004973855.1_32614	CL141789Contig1	159	-32.31	159	-32.31	800104	18	471	108
NW_004973855.1_32614	CL115222Contig1	155	-32.31	155	-32.31	882314	18	1473	1093
NW_004973190.1_1133*	CL2366Contig1	163	-32.31	163	-32.31	1117617	25	1633	161
NW_004973190.1_1133*	CL109030Contig1	156	-32.31	156	-32.31	1219113	25	5314	1736
NW_004973855.1_32614	comp122105_c0_seq1	153	-32.32	153	-32.32	853746	18	454	153
NW_004973190.1_1133*	CL5657Contig1	166	-32.32	166	-32.32	1128224	25	3524	1972
NW_004973190.1_1133*	CL72489Contig1	158	-32.33	158	-32.33	1111611	25	313	121
NW_004973837.1_32310*	CL8176Contig1	181	-32.34	181	-32.34	1033867	23	599	108
NW_004973190.1_1133*	CL22517Contig1	154	-32.34	154	-32.34	1192899	25	2584	2372
NW_004973855.1_32614	CL109991Contig1	153	-32.35	153	-32.35	808298	18	2871	281
NW_004973855.1_32614	CL102264Contig1	155	-32.35	155	-32.35	871521	18	511	146
NW_004973855.1_32614	CL18669Contig1	157	-32.35	157	-32.35	876468	18	1929	706
NW_004973837.1_32310*	CL91161Contig1	174	-32.35	174	-32.35	986351	23	3392	3369
NW_004973837.1_32310*	comp602498_c0_seq1	159	-32.35	159	-32.35	1053482	23	252	54
NW_004973190.1_1133*	CL59530Contig1	160	-32.35	160	-32.35	1174236	25	6609	5851
NW_004973855.1_32614	CL12487Contig1	156	-32.36	156	-32.36	823281	18	647	619
NW_004973855.1_32614	CL14071Contig1	158	-32.36	158	-32.36	876165	18	1836	1278
NW_004973855.1_32614	CL7917Contig1	150	-32.36	150	-32.36	906908	18	6178	1116
NW_004973190.1_1133*	CL6068Contig1	169	-32.36	169	-32.36	1138987	25	1360	245
NW_004973190.1_1133*	CL117469Contig1	160	-32.36	160	-32.36	1157035	25	837	96
NW_004973837.1_32310*	CL119299Contig1	165	-32.37	165	-32.37	1082623	23	849	693
NW_004973190.1_1133*	CL108499Contig1	168	-32.37	168	-32.37	1177578	25	4441	3475
NW_004973855.1_32614	CL110945Contig1	157	-32.38	157	-32.38	798018	18	1637	1580
NW_004973855.1_32614	CL150925Contig1	151	-32.38	151	-32.38	947965	18	6279	6158
NW_004973190.1_1133*	CL37130Contig1	165	-32.38	165	-32.38	1109129	25	275	37
NW_004973837.1_32310*	CL11843Contig1	175	-32.39	175	-32.39	1096771	23	1763	1413
NW_004973190.1_1133*	CL53635Contig1	171	-32.39	171	-32.39	1131607	25	312	146
NW_004973190.1_1133*	CL116245Contig1	165	-32.39	165	-32.39	1230085	25	1122	278
NW_004973855.1_32614	CL4122Contig1	157	-32.4	157	-32.4	822638	18	3677	198
NW_004973837.1_32310*	CL72673Contig1	175	-32.4	175	-32.4	974718	23	536	84
NW_004973837.1_32310*	CL137894Contig1	158	-32.4	158	-32.4	1105197	23	886	374
NW_004973190.1_1133*	CL103608Contig1	172	-32.4	172	-32.4	1166496	25	1270	1205
NW_004973855.1_32614	CL101058Contig1	163	-32.41	163	-32.41	881347	18	4196	171
NW_004973190.1_1133*	CL11374Contig1	170	-32.41	170	-32.41	1149712	25	1492	411
NW_004973190.1_1133*	CL106975Contig1	151	-32.41	151	-32.41	1156379	25	2006	1503
NW_004973190.1_1133*	CL6864Contig1	170	-32.41	170	-32.41	1212317	25	878	442
NW_004973190.1_1133*	CL6254Contig1	158	-32.41	158	-32.41	1254525	25	946	742
NW_004973855.1_32614	CL62011Contig1	164	-32.42	164	-32.42	805410	18	364	210
NW_004973855.1_32614	CL108877Contig1	154	-32.42	154	-32.42	861456	18	2290	2137
NW_004973837.1_32310*	CL17192Contig1	177	-32.42	177	-32.42	1097141	23	610	199
NW_004973855.1_32614	comp115601_c0_seq1	161	-32.43	161	-32.43	853551	18	271	149
NW_004973855.1_32614	CL43680Contig1	156	-32.43	156	-32.43	867750	18	4804	4718
NW_004973190.1_1133*	CL40508Contig1	153	-32.43	153	-32.43	1183672	25	499	308
NW_004973190.1_1133*	CL96647Contig1	165	-32.43	165	-32.43	1249771	25	452	216
NW_004973855.1_32614	CL100291Contig1	164	-32.44	164	-32.44	797264	18	3214	738
NW_004973855.1_32614	CL105312Contig1	155	-32.44	155	-32.44	807962	18	1037	322
NW_004973855.1_32614	CL28700Contig1	155	-32.44	155	-32.44	887188	18	343	119
NW_004973855.1_32614	CL130026Contig1	160	-32.45	160	-32.45	935883	18	402	92
NW_004973855.1_32614	CL86583Contig1	153	-32.45	153	-32.45	943638	18	1152	1119
NW_004973190.1_1133*	CL151318Contig1	159	-32.45	159	-32.45	1159306	25	364	124
NW_004973190.1_1133*	CL4415Contig1	169	-32.45	169	-32.45	1181285	25	610	508
NW_004973855.1_32614	CL15006Contig1	158	-32.46	158	-32.46	802460	18	909	566
NW_004973855.1_32614	CL19938Contig1	158	-32.46	158	-32.46	823735	18	3575	1708
NW_004973855.1_32614	CL119286Contig1	159	-32.46	159	-32.46	935150	18	808	184
NW_004973190.1_1133*	CL48334Contig1	163	-32.46	163	-32.46	1109913	25	533	103
NW_004973190.1_1133*	CL25780Contig1	154	-32.46	154	-32.46	1203094	25	2562	756
NW_004973855.1_32614	CL25215Contig1	166	-32.47	166	-32.47	803126	18	710	119
NW_004973837.1_32310*	CL142880Contig1	163	-32.47	163	-32.47	1032279	23	564	356
NW_004973190.1_1133*	CL103256Contig1	154	-32.47	154	-32.47	1166478	25	1055	851
NW_004973855.1_32614	CL80568Contig1	155	-32.48	155	-32.48	795917	18	413	294
NW_004973855.1_32614	CL60267Contig1	160	-32.48	160	-32.48	826350	18	353	101
NW_004973837.1_32310*	CL14578Contig1	156	-32.48	156	-32.48	1054855	23	3784	1418
NW_004973855.1_32614	CL108688Contig1	156	-32.49	156	-32.49	871934	18	2158	132
NW_004973837.1_32310*	CL4204Contig1	170	-32.5	170	-32.5	1033625	23	12089	6697
NW_004973837.1_32310*	CL111881Contig1	178	-32.5	178	-32.5	1071714	23	919	579
NW_004973855.1_32614	CL87489Contig1	158	-32.51	158	-32.51	796391	18	601	504
NW_004973190.1_1133*	CL27517Contig1	158	-32.51	158	-32.51	1161685	25	302	148
NW_004973855.1_32614	CL122796Contig1	154	-32.53	154	-32.53	924770	18	352	124
NW_004973190.1_1133*	CL113362Contig1	155	-32.53	155	-32.53	1219431	25	945	547
NW_004973855.1_32614	CL106041Contig1	159	-32.54	159	-32.54	829194	18	1352	1317
NW_004973837.1_32310*	CL132708Contig1	170	-32.54	170	-32.54	999980	23	476	212
NW_004973837.1_32310*	CL40598Contig1	172	-32.54	172	-32.54	1025626	23	341	199
NW_004973190.1_1133*	CL45262Contig1	165	-32.54	165	-32.54	1235946	25	287	130
NW_004973190.1_1133*	CL38941Contig1	174	-32.54	174	-32.54	1256558	25	355	172
NW_004973855.1_32614	CL147390Contig1	163	-32.55	163	-32.55	884457	18	387	86
NW_004973855.1_32614	CL74960Contig1	159	-32.55	159	-32.55	911299	18	290	1
NW_004973837.1_32310*	CL141984Contig1	166	-32.55	166	-32.55	979250	23	446	353
NW_004973837.1_32310*	CL83387Contig1	175	-32.55	175	-32.55	985785	23	454	427
NW_004973855.1_32614	CL20978Contig1	154	-32.56	154	-32.56	845087	18	2526	383
NW_004973837.1_32310*	CL119113Contig1	184	-32.56	184	-32.56	999071	23	4253	952
NW_004973855.1_32614	CL16803Contig1	155	-32.57	155	-32.57	844787	18	1059	996
NW_004973837.1_32310*	CL100348Contig1	170	-32.57	170	-32.57	997839	23	595	279
NW_004973190.1_1133*	CL2910Contig1	160	-32.57	160	-32.57	1170347	25	4991	4560
NW_004973190.1_1133*	CL17747Contig1	165	-32.57	165	-32.57	1182183	25	4996	1961
NW_004973190.1_1133*	CL90928Contig1	165	-32.57	165	-32.57	1207405	25	675	529
NW_004973855.1_32614	CL8577Contig1	155	-32.58	155	-32.58	833382	18	1133	512
NW_004973855.1_32614	CL148302Contig1	156	-32.58	156	-32.58	947780	18	703	354
NW_004973190.1_1133*	CL103388Contig1	158	-32.58	158	-32.58	1134843	25	1265	632
NW_004973190.1_1133*	CL77032Contig1	165	-32.58	165	-32.58	1154133	25	343	152
NW_004973190.1_1133*	CL12622Contig1	155	-32.58	155	-32.58	1181867	25	757	465
NW_004973190.1_1133*	CL107480Contig1	160	-32.58	160	-32.58	1208441	25	1834	11
NW_004973837.1_32310*	CL18174Contig1	172	-32.59	172	-32.59	1097212	23	2164	1515
NW_004973190.1_1133*	CL109450Contig1	158	-32.59	158	-32.59	1166855	25	1715	616
NW_004973190.1_1133*	CL110487Contig1	161	-32.59	161	-32.59	1240116	25	2020	466
NW_004973855.1_32614	CL114160Contig1	155	-32.6	155	-32.6	808609	18	697	269
NW_004973855.1_32614	CL37136Contig1	155	-32.6	155	-32.6	929629	18	4843	4054
NW_004973855.1_32614	CL109176Contig1	163	-32.61	163	-32.61	850679	18	1495	362
NW_004973855.1_32614	CL6146Contig1	162	-32.61	162	-32.61	865249	18	3292	79
NW_004973837.1_32310*	CL14384Contig1	172	-32.61	172	-32.61	1065368	23	753	191
NW_004973190.1_1133*	CL116655Contig1	169	-32.61	169	-32.61	1240535	25	1156	286
NW_004973837.1_32310*	CL131301Contig1	156	-32.62	156	-32.62	1021001	23	4585	1264
NW_004973855.1_32614	CL11813Contig1	157	-32.63	157	-32.63	876029	18	1186	1155
NW_004973190.1_1133*	CL138239Contig1	160	-32.63	160	-32.63	1116029	25	474	314
NW_004973190.1_1133*	CL90277Contig1	150	-32.63	150	-32.63	1144354	25	561	346
NW_004973855.1_32614	CL58331Contig1	156	-32.64	156	-32.64	794448	18	368	97
NW_004973855.1_32614	CL149981Contig1	157	-32.64	157	-32.64	832108	18	534	143
NW_004973855.1_32614	CL108065Contig1	158	-32.64	158	-32.64	861382	18	2471	408
NW_004973855.1_32614	CL107745Contig1	158	-32.64	158	-32.64	923808	18	1926	466
NW_004973855.1_32614	CL3998Contig1	151	-32.65	151	-32.65	833045	18	1137	388
NW_004973855.1_32614	CL982Contig2	167	-32.65	167	-32.65	854068	18	3157	1969
NW_004973855.1_32614	CL9407Contig1	160	-32.65	160	-32.65	885892	18	2154	1931
NW_004973855.1_32614	CL9591Contig1	167	-32.65	167	-32.65	917379	18	874	138
NW_004973190.1_1133*	CL93193Contig1	168	-32.65	168	-32.65	1176592	25	594	240
NW_004973190.1_1133*	CL1445Contig2	169	-32.65	169	-32.65	1191517	25	1688	1150
NW_004973190.1_1133*	CL82113Contig1	164	-32.65	164	-32.65	1227962	25	376	232
NW_004973837.1_32310*	CL108650Contig1	175	-32.66	175	-32.66	955931	23	2156	1689
NW_004973837.1_32310*	CL7308Contig1	172	-32.66	172	-32.66	1023413	23	4957	3370
NW_004973855.1_32614	CL23094Contig1	153	-32.67	153	-32.67	886762	18	2512	169
NW_004973855.1_32614	CL55356Contig1	155	-32.67	155	-32.67	889030	18	402	173
NW_004973855.1_32614	CL108004Contig1	168	-32.67	168	-32.67	934371	18	2453	1660
NW_004973837.1_32310*	comp147855_c0_seq1	166	-32.67	166	-32.67	1053478	23	318	284
NW_004973190.1_1133*	CL282Contig1	171	-32.67	171	-32.67	1106586	25	4929	3433
NW_004973190.1_1133*	CL29109Contig1	150	-32.67	150	-32.67	1172156	25	253	160
NW_004973190.1_1133*	CL7437Contig1	167	-32.67	167	-32.67	1243865	25	1938	398
NW_004973837.1_32310*	CL90751Contig1	169	-32.68	169	-32.68	997002	23	652	374
NW_004973190.1_1133*	CL30269Contig1	172	-32.68	172	-32.68	1256017	25	282	172
NW_004973855.1_32614	CL107564Contig1	156	-32.69	156	-32.69	818973	18	2987	1538
NW_004973855.1_32614	CL78881Contig1	153	-32.69	153	-32.69	827503	18	210	186
NW_004973855.1_32614	CL118653Contig1	154	-32.69	154	-32.69	935105	18	874	396
NW_004973837.1_32310*	CL87309Contig1	176	-32.69	176	-32.69	975665	23	1744	725
NW_004973190.1_1133*	CL23810Contig1	161	-32.69	161	-32.69	1234521	25	1956	585
NW_004973190.1_1133*	CL53470Contig1	153	-32.69	153	-32.69	1236504	25	348	20
NW_004973855.1_32614	CL86690Contig1	155	-32.7	155	-32.7	796317	18	648	514
NW_004973855.1_32614	CL131139Contig1	159	-32.7	159	-32.7	862910	18	422	356
NW_004973855.1_32614	CL85348Contig1	155	-32.7	155	-32.7	890902	18	261	136
NW_004973837.1_32310*	CL62530Contig1	163	-32.7	163	-32.7	963548	23	424	365
NW_004973855.1_32614	comp575992_c0_seq1	162	-32.71	162	-32.71	822017	18	213	125
NW_004973837.1_32310*	CL99694Contig1	179	-32.71	179	-32.71	1091923	23	4651	4365
NW_004973855.1_32614	CL148799Contig1	153	-32.72	153	-32.72	800557	18	409	1
NW_004973855.1_32614	CL150073Contig1	159	-32.72	159	-32.72	811013	18	405	325
NW_004973855.1_32614	CL107222Contig1	164	-32.72	164	-32.72	829298	18	2746	1280
NW_004973855.1_32614	CL12954Contig1	153	-32.72	153	-32.72	886102	18	707	628
NW_004973855.1_32614	CL137184Contig1	155	-32.72	155	-32.72	947067	18	501	216
NW_004973190.1_1133*	CL59434Contig1	161	-32.72	161	-32.72	1195106	25	662	17
NW_004973855.1_32614	CL18032Contig1	157	-32.73	157	-32.73	886458	18	2236	1715
NW_004973855.1_32614	CL146980Contig1	160	-32.73	160	-32.73	936991	18	370	70
NW_004973190.1_1133*	CL354Contig1	154	-32.73	154	-32.73	1211839	25	2243	1500
NW_004973855.1_32614	CL13867Contig1	153	-32.74	153	-32.74	917695	18	720	233
NW_004973855.1_32614	CL137958Contig1	162	-32.74	162	-32.74	947122	18	3695	33
NW_004973190.1_1133*	CL106660Contig1	167	-32.74	167	-32.74	1166701	25	7566	5783
NW_004973855.1_32614	CL36013Contig1	158	-32.75	158	-32.75	803787	18	678	354
NW_004973855.1_32614	CL4354Contig1	152	-32.75	152	-32.75	833058	18	3118	1141
NW_004973855.1_32614	CL127594Contig1	164	-32.75	164	-32.75	862676	18	426	272
NW_004973855.1_32614	CL108607Contig1	154	-32.75	154	-32.75	892368	18	2126	1241
NW_004973837.1_32310*	CL107186Contig1	159	-32.75	159	-32.75	987373	23	506	189
NW_004973837.1_32310*	CL90366Contig1	167	-32.75	167	-32.75	1070438	23	722	227
NW_004973190.1_1133*	CL70097Contig1	167	-32.75	167	-32.75	1185558	25	315	30
NW_004973190.1_1133*	CL92593Contig1	153	-32.75	153	-32.75	1187087	25	700	279
NW_004973855.1_32614	CL3776Contig1	154	-32.76	154	-32.76	822600	18	4503	4305
NW_004973190.1_1133*	CL122883Contig1	173	-32.76	173	-32.76	1220049	25	320	68
NW_004973855.1_32614	CL91281Contig1	162	-32.77	162	-32.77	933302	18	704	592
NW_004973190.1_1133*	CL132412Contig1	165	-32.77	165	-32.77	1179149	25	518	220
NW_004973190.1_1133*	CL19757Contig1	168	-32.77	168	-32.77	1192692	25	2225	494
NW_004973190.1_1133*	CL47390Contig1	167	-32.77	167	-32.77	1204700	25	260	113
NW_004973190.1_1133*	CL58840Contig1	157	-32.79	157	-32.79	1184917	25	362	322
NW_004973837.1_32310*	CL101039Contig1	178	-32.81	178	-32.81	1070998	23	663	409
NW_004973855.1_32614	CL109710Contig1	158	-32.82	158	-32.82	797919	18	3275	3073
NW_004973855.1_32614	CL117105Contig1	158	-32.82	158	-32.82	829961	18	1069	1007
NW_004973855.1_32614	CL1647Contig1	154	-32.82	154	-32.82	854114	18	1962	442
NW_004973837.1_32310*	CL103161Contig1	161	-32.82	161	-32.82	965913	23	1067	964
NW_004973190.1_1133*	CL147127Contig1	165	-32.82	165	-32.82	1190621	25	783	305
NW_004973855.1_32614	CL109993Contig1	155	-32.83	155	-32.83	819137	18	1289	881
NW_004973855.1_32614	CL18941Contig1	154	-32.83	154	-32.83	823665	18	499	243
NW_004973855.1_32614	CL118396Contig1	154	-32.83	154	-32.83	924487	18	876	845
NW_004973190.1_1133*	CL8049Contig1	169	-32.84	169	-32.84	1223071	25	5266	1978
NW_004973855.1_32614	CL115467Contig1	163	-32.85	163	-32.85	872331	18	3573	10
NW_004973837.1_32310*	CL19814Contig1	171	-32.85	171	-32.85	1086547	23	3239	2235
NW_004973190.1_1133*	CL151848Contig1	163	-32.85	163	-32.85	1169649	25	387	319
NW_004973855.1_32614	CL31485Contig1	159	-32.86	159	-32.86	866890	18	300	153
NW_004973855.1_32614	CL25150Contig1	158	-32.86	158	-32.86	876886	18	8088	2449
NW_004973855.1_32614	CL90544Contig1	157	-32.86	157	-32.86	933237	18	3014	36
NW_004973190.1_1133*	CL104698Contig1	158	-32.86	158	-32.86	1208224	25	1363	398
NW_004973190.1_1133*	CL23241Contig1	171	-32.86	171	-32.86	1224060	25	618	74
NW_004973855.1_32614	CL10435Contig1	157	-32.87	157	-32.87	865539	18	564	52
NW_004973855.1_32614	CL112936Contig1	163	-32.87	163	-32.87	892648	18	906	31
NW_004973190.1_1133*	CL91163Contig1	169	-32.87	169	-32.87	1228549	25	704	594
NW_004973190.1_1133*	CL1422Contig1	161	-32.88	161	-32.88	1138587	25	2327	1333
NW_004973190.1_1133*	CL85578Contig1	158	-32.88	158	-32.88	1196512	25	528	169
NW_004973855.1_32614	CL234Contig2	159	-32.89	159	-32.89	822328	18	3682	2597
NW_004973855.1_32614	CL110147Contig1	157	-32.89	157	-32.89	934508	18	1694	1109
NW_004973837.1_32310*	CL5495Contig1	179	-32.89	179	-32.89	1023285	23	936	713
NW_004973837.1_32310*	CL119550Contig1	171	-32.89	171	-32.89	1082640	23	551	103
NW_004973190.1_1133*	CL31697Contig1	162	-32.89	162	-32.89	1151059	25	313	184
NW_004973190.1_1133*	CL99003Contig1	162	-32.89	162	-32.89	1207880	25	647	221
NW_004973190.1_1133*	CL83201Contig1	157	-32.89	157	-32.89	1217475	25	556	84
NW_004973855.1_32614	CL106070Contig1	160	-32.9	160	-32.9	818894	18	1449	1064
NW_004973855.1_32614	CL104290Contig1	158	-32.9	158	-32.9	861153	18	3331	256
NW_004973855.1_32614	CL103534Contig1	155	-32.9	155	-32.9	923548	18	1320	1118
NW_004973190.1_1133*	CL225Contig2	163	-32.9	163	-32.9	1127802	25	4406	1007
NW_004973855.1_32614	CL142663Contig1	156	-32.91	156	-32.91	831646	18	515	216
NW_004973855.1_32614	CL131053Contig1	157	-32.91	157	-32.91	925321	18	826	384
NW_004973190.1_1133*	CL24839Contig1	162	-32.91	162	-32.91	1255674	25	1829	499
NW_004973855.1_32614	CL113723Contig1	159	-32.92	159	-32.92	819350	18	2985	1978
NW_004973855.1_32614	CL79111Contig1	163	-32.93	163	-32.93	817060	18	406	320
NW_004973855.1_32614	CL42748Contig1	160	-32.93	160	-32.93	856931	18	660	437
NW_004973855.1_32614	CL30713Contig1	158	-32.93	158	-32.93	887341	18	428	315
NW_004973855.1_32614	CL1384Contig1	159	-32.93	159	-32.93	927257	18	2197	2162
NW_004973855.1_32614	comp544645_c0_seq1	159	-32.93	159	-32.93	937345	18	232	192
NW_004973190.1_1133*	CL37383Contig1	169	-32.93	169	-32.93	1109146	25	439	289
NW_004973855.1_32614	CL2346Contig2	162	-32.95	162	-32.95	811823	18	794	692
NW_004973855.1_32614	comp362785_c0_seq1	155	-32.95	155	-32.95	864610	18	235	152
NW_004973190.1_1133*	CL116551Contig1	158	-32.95	158	-32.95	1209032	25	7831	1337
NW_004973855.1_32614	CL119343Contig1	160	-32.96	160	-32.96	819720	18	948	783
NW_004973855.1_32614	CL110431Contig1	152	-32.96	152	-32.96	892472	18	3257	981
NW_004973855.1_32614	CL106039Contig1	152	-32.96	152	-32.96	902728	18	3282	122
NW_004973190.1_1133*	CL119096Contig1	175	-32.96	175	-32.96	1188713	25	1115	888
NW_004973190.1_1133*	CL26378Contig1	159	-32.96	159	-32.96	1224280	25	842	331
NW_004973261.1_8440	CL83842Contig1	176	-32.98	176	-32.98	669691	18	446	111
NW_004973833.1_32227	CL106329Contig1	181	-33	181	-33	60113	24	3688	2092
NW_004973855.1_32614	CL5559Contig1	157	-33	157	-33	812055	18	4708	1046
NW_004973855.1_32614	CL110658Contig1	168	-33	168	-33	903088	18	3116	116
NW_004973190.1_1133*	CL8459Contig1	170	-33	170	-33	1233441	25	1029	211
NW_004973855.1_32614	CL108535Contig1	159	-33.01	159	-33.01	829392	18	6730	1082
NW_004973837.1_32310*	CL66667Contig1	176	-33.01	176	-33.01	984853	23	597	518
NW_004973190.1_1133*	CL5973Contig1	158	-33.01	158	-33.01	1128255	25	1299	1018
NW_004973190.1_1133*	CL58623Contig1	153	-33.01	153	-33.01	1257904	25	307	213
NW_004973855.1_32614	CL91129Contig1	164	-33.02	164	-33.02	796635	18	2791	995
NW_004973855.1_32614	CL97751Contig1	154	-33.02	154	-33.02	839510	18	500	343
NW_004973855.1_32614	CL112303Contig1	151	-33.03	151	-33.03	892604	18	764	712
NW_004973855.1_32614	CL8832Contig1	155	-33.03	155	-33.03	938521	18	5025	4908
NW_004973837.1_32310*	CL6215Contig1	184	-33.03	184	-33.03	948954	23	5091	4541
NW_004973190.1_1133*	CL3336Contig1	155	-33.03	155	-33.03	1149159	25	890	803
NW_004973190.1_1133*	CL144708Contig1	151	-33.03	151	-33.03	1200436	25	344	161
NW_004973837.1_32310*	CL141600Contig1	171	-33.04	171	-33.04	1010890	23	492	392
NW_004973190.1_1133*	CL6566Contig1	156	-33.04	156	-33.04	1149373	25	1822	536
NW_004973190.1_1133*	CL101058Contig1	167	-33.04	167	-33.04	1197507	25	4196	1966
NW_004973837.1_32310*	CL5609Contig1	173	-33.05	173	-33.05	1043688	23	1267	431
NW_004973855.1_32614	CL93389Contig1	168	-33.06	168	-33.06	818039	18	645	269
NW_004973855.1_32614	CL102419Contig1	160	-33.06	160	-33.06	881497	18	525	357
NW_004973855.1_32614	CL11852Contig1	168	-33.07	168	-33.07	865653	18	1734	800
NW_004973855.1_32614	CL115715Contig1	155	-33.07	155	-33.07	924310	18	1064	997
NW_004973190.1_1133*	CL101624Contig1	158	-33.07	158	-33.07	1156042	25	679	469
NW_004973190.1_1133*	CL30213Contig1	170	-33.07	170	-33.07	1182973	25	379	107
NW_004973190.1_1133*	CL27358Contig1	160	-33.07	160	-33.07	1213794	25	345	233
NW_004973190.1_1133*	CL37396Contig1	169	-33.08	169	-33.08	1162288	25	312	28
NW_004973190.1_1133*	CL50641Contig1	170	-33.09	170	-33.09	1257313	25	3625	3464
NW_004973855.1_32614	CL110428Contig1	157	-33.1	157	-33.1	808319	18	1928	1855
NW_004973855.1_32614	CL4795Contig1	150	-33.1	150	-33.1	833097	18	2402	38
NW_004973855.1_32614	CL20827Contig1	150	-33.1	150	-33.1	918154	18	3765	77
NW_004973837.1_32310*	CL81Contig1	162	-33.1	162	-33.1	1074834	23	17879	6101
NW_004973190.1_1133*	CL18326Contig1	177	-33.1	177	-33.1	1202639	25	1916	610
NW_004973837.1_32310*	CL45814Contig1	168	-33.11	168	-33.11	993943	23	380	184
NW_004973190.1_1133*	CL109116Contig1	173	-33.11	173	-33.11	1114042	25	1577	1236
NW_004973190.1_1133*	CL145227Contig1	175	-33.11	175	-33.11	1137549	25	466	23
NW_004973190.1_1133*	CL10707Contig1	163	-33.11	163	-33.11	1192124	25	826	800
NW_004973190.1_1133*	CL89325Contig1	169	-33.11	169	-33.11	1259992	25	2937	1486
NW_004973855.1_32614	CL85071Contig1	168	-33.12	168	-33.12	901390	18	350	307
NW_004973855.1_32614	CL23558Contig1	151	-33.12	151	-33.12	928754	18	718	92
NW_004973190.1_1133*	CL102084Contig1	173	-33.12	173	-33.12	1166401	25	4115	2713
NW_004973855.1_32614	CL142410Contig1	158	-33.14	158	-33.14	894551	18	490	30
NW_004973190.1_1133*	CL22997Contig1	163	-33.14	163	-33.14	1129455	25	656	138
NW_004973855.1_32614	CL34194Contig1	153	-33.15	153	-33.15	835100	18	472	58
NW_004973190.1_1133*	CL113109Contig1	178	-33.15	178	-33.15	1198327	25	1210	954
NW_004973190.1_1133*	CL72045Contig1	175	-33.15	175	-33.15	1258852	25	577	476
NW_004973855.1_32614	CL143160Contig1	164	-33.16	164	-33.16	905283	18	520	342
NW_004973190.1_1133*	CL18826Contig1	175	-33.16	175	-33.16	1150255	25	3270	2021
NW_004973190.1_1133*	CL123593Contig1	164	-33.16	164	-33.16	1157446	25	513	161
NW_004973855.1_32614	CL848Contig1	158	-33.17	158	-33.17	895725	18	2395	379
NW_004973190.1_1133*	CL107134Contig1	167	-33.17	167	-33.17	1187988	25	1969	1578
NW_004973190.1_1133*	comp410931_c1_seq3	155	-33.17	155	-33.17	1222388	25	2172	1919
NW_004973190.1_1133*	CL112213Contig1	177	-33.17	177	-33.17	1229818	25	663	619
NW_004973855.1_32614	CL9106Contig1	159	-33.19	159	-33.19	791085	18	386	3
NW_004973855.1_32614	CL19439Contig1	161	-33.19	161	-33.19	813055	18	1399	127
NW_004973855.1_32614	CL7650Contig1	155	-33.19	155	-33.19	844159	18	3884	3119
NW_004973855.1_32614	CL105250Contig1	161	-33.19	161	-33.19	850451	18	1101	880
NW_004973855.1_32614	CL11891Contig1	156	-33.19	156	-33.19	876036	18	2865	2775
NW_004973190.1_1133*	CL14551Contig1	165	-33.2	165	-33.2	1223462	25	709	432
NW_004973855.1_32614	CL117581Contig1	164	-33.21	164	-33.21	819601	18	824	143
NW_004973190.1_1133*	CL21844Contig1	186	-33.21	186	-33.21	1161318	25	1825	1300
NW_004973190.1_1133*	CL103436Contig1	165	-33.21	165	-33.21	1187760	25	1218	1077
NW_004973855.1_32614	CL97124Contig1	159	-33.22	159	-33.22	818292	18	472	300
NW_004973855.1_32614	CL26872Contig1	160	-33.22	160	-33.22	876966	18	300	36
NW_004973855.1_32614	CL73816Contig1	161	-33.22	161	-33.22	879713	18	272	40
NW_004973855.1_32614	CL20577Contig1	168	-33.22	168	-33.22	939291	18	671	276
NW_004973837.1_32310*	CL142037Contig1	174	-33.22	174	-33.22	1052603	23	628	339
NW_004973855.1_32614	CL109234Contig1	159	-33.23	159	-33.23	808244	18	4049	2825
NW_004973855.1_32614	CL18042Contig1	153	-33.23	153	-33.23	823607	18	4726	4624
NW_004973855.1_32614	CL107872Contig1	160	-33.23	160	-33.23	850613	18	1710	71
NW_004973855.1_32614	CL92280Contig1	157	-33.24	157	-33.24	817970	18	649	600
NW_004973837.1_32310*	CL122609Contig1	150	-33.24	150	-33.24	1051333	23	314	201
NW_004973855.1_32614	CL3663Contig2	162	-33.26	162	-33.26	854239	18	7039	7001
NW_004973855.1_32614	CL108811Contig1	162	-33.26	162	-33.26	871942	18	2489	54
NW_004973855.1_32614	CL19723Contig1	150	-33.26	150	-33.26	918061	18	4027	1768
NW_004973837.1_32310*	CL101303Contig1	181	-33.26	181	-33.26	1102819	23	701	439
NW_004973190.1_1133*	CL118301Contig1	165	-33.26	165	-33.26	1167434	25	928	186
NW_004973190.1_1133*	CL141049Contig1	176	-33.26	176	-33.26	1190227	25	590	201
NW_004973190.1_1133*	CL103618Contig1	160	-33.26	160	-33.26	1218708	25	3817	32
NW_004973855.1_32614	CL2801Contig1	164	-33.28	164	-33.28	801491	18	5571	5408
NW_004973855.1_32614	CL147888Contig1	161	-33.28	161	-33.28	831974	18	4129	1206
NW_004973855.1_32614	CL19415Contig1	157	-33.28	157	-33.28	876509	18	2558	1266
NW_004973190.1_1133*	CL107073Contig1	179	-33.28	179	-33.28	1156387	25	2185	1669
NW_004973855.1_32614	CL59552Contig1	157	-33.3	157	-33.3	899804	18	500	9
NW_004973855.1_32614	CL102Contig1	164	-33.3	164	-33.3	937815	18	5529	4159
NW_004973190.1_1133*	CL19220Contig1	158	-33.3	158	-33.3	1182275	25	2968	780
NW_004973855.1_32614	CL104111Contig1	151	-33.31	151	-33.31	807891	18	1448	1194
NW_004973855.1_32614	CL143872Contig1	160	-33.32	160	-33.32	884216	18	1864	301
NW_004973837.1_32310*	CL25323Contig1	166	-33.32	166	-33.32	1013792	23	4277	3868
NW_004973190.1_1133*	CL62114Contig1	166	-33.32	166	-33.32	1132157	25	443	286
NW_004973855.1_32614	CL75043Contig1	159	-33.33	159	-33.33	816808	18	309	231
NW_004973855.1_32614	CL42317Contig1	154	-33.33	154	-33.33	846408	18	438	356
NW_004973855.1_32614	CL110520Contig1	160	-33.33	160	-33.33	903077	18	1787	1722
NW_004973837.1_32310*	CL152193Contig1	176	-33.33	176	-33.33	1053311	23	7749	1312
NW_004973855.1_32614	CL124886Contig1	156	-33.34	156	-33.34	820089	18	1169	296
NW_004973855.1_32614	CL7717Contig1	158	-33.34	158	-33.34	896262	18	4012	17
NW_004973855.1_32614	CL119526Contig1	163	-33.35	163	-33.35	914149	18	338	283
NW_004973190.1_1133*	CL69027Contig1	150	-33.35	150	-33.35	1143058	25	415	229
NW_004973855.1_32614	CL112722Contig1	159	-33.36	159	-33.36	924103	18	737	515
NW_004973837.1_32310*	CL110017Contig1	177	-33.36	177	-33.36	1103405	23	1761	924
NW_004973833.1_32227	CL106444Contig1	177	-33.37	177	-33.37	70879	24	3601	1293
NW_004973855.1_32614	CL2833Contig1	159	-33.37	159	-33.37	895868	18	5797	5752
NW_004973837.1_32310*	CL140719Contig1	172	-33.37	172	-33.37	1063189	23	717	273
NW_004973837.1_32310*	CL108534Contig1	180	-33.37	180	-33.37	1081932	23	3299	30
NW_004973190.1_1133*	CL119254Contig1	151	-33.37	151	-33.37	1178302	25	3644	2739
NW_004973855.1_32614	CL23221Contig1	158	-33.39	158	-33.39	886773	18	6962	3952
NW_004973190.1_1133*	CL87797Contig1	176	-33.4	176	-33.4	1112562	25	723	261
NW_004973190.1_1133*	CL2441Contig1	164	-33.4	164	-33.4	1201547	25	3688	1407
NW_004973855.1_32614	CL50085Contig1	156	-33.41	156	-33.41	836132	18	283	83
NW_004973855.1_32614	CL1352Contig1	156	-33.41	156	-33.41	864853	18	3101	2978
NW_004973837.1_32310*	CL58104Contig1	167	-33.41	167	-33.41	973840	23	883	603
NW_004973190.1_1133*	CL124656Contig1	150	-33.41	150	-33.41	1115119	25	450	232
NW_004973190.1_1133*	CL144301Contig1	161	-33.41	161	-33.41	1252985	25	561	222
NW_004973855.1_32614	CL63197Contig1	155	-33.42	155	-33.42	879109	18	335	148
NW_004973190.1_1133*	CL91027Contig1	168	-33.43	168	-33.43	1217874	25	643	365
NW_004973190.1_1133*	comp416413_c0_seq3	164	-33.43	164	-33.43	1253897	25	4087	3078
NW_004973855.1_32614	CL13332Contig1	150	-33.45	150	-33.45	791389	18	1061	718
NW_004973855.1_32614	CL15061Contig1	160	-33.45	160	-33.45	855041	18	700	418
NW_004973837.1_32310*	CL82796Contig1	188	-33.45	188	-33.45	985761	23	241	125
NW_004973837.1_32310*	CL104588Contig1	172	-33.45	172	-33.45	1081710	23	1289	749
NW_004973855.1_32614	CL9664Contig1	155	-33.46	155	-33.46	865502	18	1440	605
NW_004973190.1_1133*	CL1089Contig1	155	-33.46	155	-33.46	1117498	25	980	265
NW_004973855.1_32614	CL90129Contig1	159	-33.47	159	-33.47	849470	18	9354	4781
NW_004973855.1_32614	CL25647Contig1	162	-33.47	162	-33.47	876906	18	3312	25
NW_004973190.1_1133*	CL99774Contig1	158	-33.47	158	-33.47	1144942	25	1124	481
NW_004973190.1_1133*	CL1266Contig1	168	-33.47	168	-33.47	1149023	25	1836	257
NW_004973855.1_32614	CL13964Contig1	151	-33.49	151	-33.49	833726	18	599	529
NW_004973190.1_1133*	CL5536Contig1	169	-33.49	169	-33.49	1128211	25	626	545
NW_004973190.1_1133*	CL14792Contig1	161	-33.5	161	-33.5	1160815	25	8530	6590
NW_004973855.1_32614	CL88076Contig1	164	-33.51	164	-33.51	806948	18	527	450
NW_004973855.1_32614	CL42269Contig1	153	-33.51	153	-33.51	846402	18	355	161
NW_004973855.1_32614	CL108658Contig1	155	-33.52	155	-33.52	902934	18	2179	899
NW_004973190.1_1133*	CL5960Contig1	162	-33.52	162	-33.52	1117932	25	4723	2135
NW_004973855.1_32614	CL109116Contig1	152	-33.54	152	-33.54	797882	18	1577	6
NW_004973855.1_32614	CL20815Contig1	164	-33.54	164	-33.54	897180	18	2185	2141
NW_004973855.1_32614	CL124248Contig1	152	-33.54	152	-33.54	935479	18	4043	3988
NW_004973855.1_32614	CL449Contig1	163	-33.55	163	-33.55	801277	18	1596	1378
NW_004973837.1_32310*	CL51829Contig1	160	-33.55	160	-33.55	1005149	23	373	151
NW_004973855.1_32614	CL6907Contig1	155	-33.56	155	-33.56	833261	18	2630	1943
NW_004973855.1_32614	CL56692Contig1	157	-33.56	157	-33.56	899548	18	394	349
NW_004973855.1_32614	CL147804Contig1	158	-33.56	158	-33.56	916046	18	388	225
NW_004973190.1_1133*	CL24676Contig1	168	-33.56	168	-33.56	1140237	25	4709	4382
NW_004973190.1_1133*	CL104000Contig1	153	-33.56	153	-33.56	1156170	25	2863	76
NW_004973855.1_32614	CL655Contig1	160	-33.57	160	-33.57	854026	18	2705	1310
NW_004973855.1_32614	CL111848Contig1	156	-33.57	156	-33.57	861673	18	2917	292
NW_004973837.1_32310*	CL45050Contig1	171	-33.57	171	-33.57	983434	23	249	48
NW_004973837.1_32310*	CL21025Contig1	172	-33.57	172	-33.57	1024321	23	497	333
NW_004973190.1_1133*	CL15797Contig1	164	-33.57	164	-33.57	1150007	25	981	233
NW_004973190.1_1133*	CL106376Contig1	151	-33.58	151	-33.58	1145390	25	1118	623
NW_004973855.1_32614	comp407637_c0_seq1	155	-33.59	155	-33.59	895356	18	2334	2195
NW_004973855.1_32614	CL122025Contig1	160	-33.59	160	-33.59	924714	18	382	22
NW_004973855.1_32614	CL118212Contig1	162	-33.6	162	-33.6	892973	18	840	792
NW_004973855.1_32614	CL112386Contig1	158	-33.6	158	-33.6	913671	18	687	634
NW_004973855.1_32614	CL44479Contig1	157	-33.62	157	-33.62	867802	18	481	133
NW_004973855.1_32614	CL6438Contig1	156	-33.64	156	-33.64	822856	18	2139	1024
NW_004973855.1_32614	CL87664Contig1	155	-33.64	155	-33.64	880512	18	738	372
NW_004973855.1_32614	comp417407_c0_seq1	168	-33.65	168	-33.65	906069	18	12702	1658
NW_004973837.1_32310*	CL61252Contig1	167	-33.65	167	-33.65	1078849	23	1126	700
NW_004973855.1_32614	CL134386Contig1	154	-33.67	154	-33.67	831083	18	5339	201
NW_004973855.1_32614	CL108350Contig1	154	-33.67	154	-33.67	871913	18	434	381
NW_004973855.1_32614	CL129357Contig1	158	-33.67	158	-33.67	873274	18	474	99
NW_004973855.1_32614	CL80574Contig1	150	-33.68	150	-33.68	806490	18	267	221
NW_004973190.1_1133*	CL8829Contig1	158	-33.68	158	-33.68	1181613	25	622	153
NW_004973855.1_32614	CL110458Contig1	164	-33.69	164	-33.69	923954	18	1777	651
NW_004973190.1_1133*	CL25891Contig1	165	-33.69	165	-33.69	1161570	25	1823	1521
NW_004973855.1_32614	CL121925Contig1	159	-33.7	159	-33.7	798774	18	341	183
NW_004973855.1_32614	comp161506_c0_seq1	160	-33.7	160	-33.7	800877	18	232	147
NW_004973190.1_1133*	CL379Contig2	159	-33.7	159	-33.7	1254000	25	4820	4176
NW_004973855.1_32614	CL20493Contig1	156	-33.71	156	-33.71	823769	18	2871	906
NW_004973190.1_1133*	CL64584Contig1	179	-33.71	179	-33.71	1121712	25	15612	7271
NW_004973855.1_32614	CL4432Contig1	168	-33.72	168	-33.72	895985	18	1270	371
NW_004973837.1_32310*	CL30338Contig1	169	-33.72	169	-33.72	1003798	23	410	309
NW_004973855.1_32614	CL14149Contig1	159	-33.73	159	-33.73	876170	18	1308	166
NW_004973855.1_32614	CL10384Contig1	155	-33.73	155	-33.73	896472	18	986	116
NW_004973855.1_32614	CL23957Contig1	168	-33.74	168	-33.74	886808	18	3441	23
NW_004973855.1_32614	CL127349Contig1	159	-33.74	159	-33.74	893561	18	4118	4078
NW_004973855.1_32614	comp288216_c0_seq2	168	-33.74	168	-33.74	895401	18	1199	23
NW_004973837.1_32310*	CL115281Contig1	184	-33.74	184	-33.74	1082365	23	838	532
NW_004973855.1_32614	CL10467Contig1	157	-33.75	157	-33.75	917450	18	2306	1525
NW_004973837.1_32310*	CL4661Contig1	167	-33.75	167	-33.75	1085605	23	8819	3436
NW_004973190.1_1133*	CL135930Contig1	177	-33.75	177	-33.75	1147339	25	6762	1728
NW_004973190.1_1133*	CL31260Contig1	177	-33.75	177	-33.75	1224564	25	1137	357
NW_004973855.1_32614	CL13594Contig1	163	-33.77	163	-33.77	791405	18	1076	23
NW_004973855.1_32614	CL101790Contig1	163	-33.77	163	-33.77	902423	18	487	180
NW_004973837.1_32310*	CL87182Contig1	161	-33.77	161	-33.77	1091117	23	611	167
NW_004973855.1_32614	CL11523Contig1	164	-33.79	164	-33.79	865630	18	1276	96
NW_004973855.1_32614	CL115961Contig1	151	-33.79	151	-33.79	882365	18	1705	1056
NW_004973190.1_1133*	CL50914Contig1	161	-33.79	161	-33.79	1163150	25	1820	46
NW_004973855.1_32614	CL13902Contig1	162	-33.8	162	-33.8	938801	18	586	249
NW_004973190.1_1133*	CL103744Contig1	180	-33.8	180	-33.8	1113697	25	4416	2448
NW_004973190.1_1133*	CL136640Contig1	167	-33.8	167	-33.8	1158343	25	450	155
NW_004973855.1_32614	CL108838Contig1	164	-33.81	164	-33.81	871944	18	4943	3205
NW_004973855.1_32614	CL34480Contig1	163	-33.81	163	-33.81	940101	18	500	192
NW_004973837.1_32310*	CL46858Contig1	174	-33.81	174	-33.81	962504	23	472	282
NW_004973837.1_32310*	CL101643Contig1	166	-33.81	166	-33.81	965805	23	4361	1426
NW_004973190.1_1133*	CL112038Contig1	161	-33.81	161	-33.81	1156669	25	1035	110
NW_004973855.1_32614	CL32643Contig1	153	-33.82	153	-33.82	897938	18	7184	45
NW_004973855.1_32614	CL128544Contig1	161	-33.82	161	-33.82	946527	18	5576	254
NW_004973837.1_32310*	CL122977Contig1	181	-33.82	181	-33.82	1020464	23	347	75
NW_004973190.1_1133*	CL140564Contig1	154	-33.82	154	-33.82	1221257	25	685	273
NW_004973855.1_32614	CL94423Contig1	159	-33.85	159	-33.85	922957	18	632	210
NW_004973190.1_1133*	CL8662Contig1	162	-33.86	162	-33.86	1118159	25	700	474
NW_004973855.1_32614	CL95771Contig1	158	-33.87	158	-33.87	860616	18	4360	1206
NW_004973190.1_1133*	CL43539Contig1	177	-33.87	177	-33.87	1109577	25	363	28
NW_004973190.1_1133*	CL63743Contig1	177	-33.87	177	-33.87	1195304	25	11560	1729
NW_004973837.1_32310*	CL112935Contig1	176	-33.88	176	-33.88	987765	23	761	466
NW_004973190.1_1133*	CL113514Contig1	168	-33.89	168	-33.89	1135498	25	490	108
NW_004973855.1_32614	CL43983Contig1	168	-33.9	168	-33.9	867773	18	308	184
NW_004973190.1_1133*	CL10205Contig1	162	-33.9	162	-33.9	1149642	25	610	456
NW_004973190.1_1133*	CL60422Contig1	165	-33.9	165	-33.9	1174280	25	448	315
NW_004973190.1_1133*	CL64109Contig1	162	-33.9	162	-33.9	1195310	25	1828	571
NW_004973190.1_1133*	CL98294Contig1	178	-33.91	178	-33.91	1218386	25	484	287
NW_004973855.1_32614	CL22573Contig1	167	-33.92	167	-33.92	907871	18	7102	5110
NW_004973855.1_32614	CL34919Contig1	155	-33.93	155	-33.93	792765	18	1199	1161
NW_004973855.1_32614	CL115437Contig1	154	-33.93	154	-33.93	819460	18	1077	909
NW_004973837.1_32310*	CL3157Contig2	176	-33.93	176	-33.93	1085485	23	316	174
NW_004973855.1_32614	CL23077Contig1	155	-33.94	155	-33.94	876778	18	2778	2433
NW_004973837.1_32310*	CL105885Contig1	172	-33.94	172	-33.94	1071314	23	1340	815
NW_004973190.1_1133*	CL105301Contig1	173	-33.94	173	-33.94	1177361	25	1134	820
NW_004973855.1_32614	CL78877Contig1	158	-33.95	158	-33.95	795810	18	248	55
NW_004973855.1_32614	CL1616Contig1	159	-33.95	159	-33.95	864870	18	2730	152
NW_004973855.1_32614	CL6391Contig1	158	-33.95	158	-33.95	927623	18	2755	1537
NW_004973190.1_1133*	comp125587_c0_seq1	158	-33.95	158	-33.95	1243156	25	476	448
NW_004973855.1_32614	CL22571Contig1	166	-33.96	166	-33.96	834340	18	5975	28
NW_004973855.1_32614	CL110230Contig1	156	-33.96	156	-33.96	850736	18	1735	1687
NW_004973855.1_32614	CL107585Contig1	166	-33.96	166	-33.96	871856	18	1928	1844
NW_004973855.1_32614	CL101608Contig1	158	-33.96	158	-33.96	944775	18	736	380
NW_004973190.1_1133*	CL59506Contig1	160	-33.96	160	-33.96	1163677	25	264	99
NW_004973190.1_1133*	CL136618Contig1	177	-33.98	177	-33.98	1115923	25	410	384
NW_004973190.1_1133*	CL85870Contig1	167	-33.98	167	-33.98	1217598	25	284	174
NW_004973855.1_32614	CL108707Contig1	155	-33.99	155	-33.99	861435	18	3284	29
NW_004973855.1_32614	CL116961Contig1	158	-33.99	158	-33.99	913973	18	939	117
NW_004973837.1_32310*	CL11094Contig1	170	-33.99	170	-33.99	1065151	23	563	99
NW_004973190.1_1133*	CL2678Contig2	165	-33.99	165	-33.99	1181141	25	2376	1549
NW_004973855.1_32614	CL94221Contig1	163	-34	163	-34	880963	18	5654	2353
NW_004973837.1_32310*	CL113157Contig1	171	-34	171	-34	998661	23	775	629
NW_004973855.1_32614	CL92327Contig1	155	-34.01	155	-34.01	901807	18	701	35
NW_004973855.1_32614	CL25077Contig1	164	-34.01	164	-34.01	918448	18	6059	1691
NW_004973190.1_1133*	CL20464Contig1	167	-34.01	167	-34.01	1171557	25	2470	321
NW_004973190.1_1133*	CL14525Contig1	160	-34.02	160	-34.02	1160793	25	2141	1813
NW_004973190.1_1133*	CL18387Contig1	183	-34.02	183	-34.02	1171395	25	558	166
NW_004973190.1_1133*	CL77573Contig1	170	-34.02	170	-34.02	1175385	25	457	413
NW_004973855.1_32614	CL6330Contig1	159	-34.03	159	-34.03	801805	18	1351	21
NW_004973837.1_32310*	CL132489Contig1	172	-34.03	172	-34.03	1010297	23	422	149
NW_004973190.1_1133*	CL104758Contig1	199	-34.03	199	-34.03	1239807	25	1856	979
NW_004973190.1_1133*	CL15760Contig1	165	-34.04	165	-34.04	1128941	25	3249	1811
NW_004973190.1_1133*	CL107380Contig1	158	-34.05	158	-34.05	1156410	25	7124	611
NW_004973190.1_1133*	CL139067Contig1	161	-34.06	161	-34.06	1241993	25	488	351
NW_004973190.1_1133*	CL39744Contig1	166	-34.06	166	-34.06	1245912	25	351	120
NW_004973855.1_32614	CL108209Contig1	162	-34.07	162	-34.07	871907	18	4381	386
NW_004973855.1_32614	CL20302Contig1	159	-34.08	159	-34.08	845037	18	2573	2272
NW_004973190.1_1133*	CL6858Contig1	153	-34.08	153	-34.08	1243830	25	5831	2242
NW_004973855.1_32614	CL141632Contig1	158	-34.09	158	-34.09	894495	18	777	388
NW_004973190.1_1133*	CL21529Contig1	162	-34.09	162	-34.09	1140002	25	2381	859
NW_004973190.1_1133*	CL8218Contig1	158	-34.1	158	-34.1	1139165	25	1144	1023
NW_004973190.1_1133*	CL108848Contig1	171	-34.11	171	-34.11	1124364	25	2292	1551
NW_004973855.1_32614	CL9295Contig1	158	-34.12	158	-34.12	791101	18	1235	1165
NW_004973855.1_32614	CL10898Contig1	164	-34.13	164	-34.13	802176	18	2250	837
NW_004973855.1_32614	CL3184Contig1	158	-34.13	158	-34.13	865032	18	3471	3399
NW_004973855.1_32614	comp397059_c0_seq5	163	-34.13	163	-34.13	895302	18	1604	44
NW_004973855.1_32614	CL33812Contig1	160	-34.14	160	-34.14	835051	18	372	193
NW_004973190.1_1133*	CL36380Contig1	173	-34.16	173	-34.16	1183387	25	280	153
NW_004973855.1_32614	CL90327Contig1	150	-34.17	150	-34.17	828202	18	766	452
NW_004973855.1_32614	CL36949Contig1	157	-34.17	157	-34.17	867273	18	4820	8
NW_004973855.1_32614	CL108841Contig1	160	-34.17	160	-34.17	913468	18	2358	103
NW_004973190.1_1133*	CL31863Contig1	174	-34.17	174	-34.17	1256121	25	347	234
NW_004973855.1_32614	CL42456Contig1	158	-34.18	158	-34.18	814677	18	293	262
NW_004973855.1_32614	CL10910Contig1	156	-34.18	156	-34.18	907052	18	2470	666
NW_004973855.1_32614	CL117746Contig1	159	-34.19	159	-34.19	840895	18	881	97
NW_004973855.1_32614	CL112114Contig1	168	-34.2	168	-34.2	829629	18	689	121
NW_004973855.1_32614	CL41174Contig1	158	-34.2	158	-34.2	846345	18	594	547
NW_004973855.1_32614	CL115981Contig1	156	-34.22	156	-34.22	798369	18	918	680
NW_004973855.1_32614	CL4558Contig1	162	-34.22	162	-34.22	927513	18	845	806
NW_004973190.1_1133*	CL107061Contig1	187	-34.22	187	-34.22	1145443	25	2188	99
NW_004973190.1_1133*	CL72522Contig1	172	-34.22	172	-34.22	1216827	25	7809	6800
NW_004973855.1_32614	CL96111Contig1	163	-34.24	163	-34.24	912678	18	4311	3686
NW_004973855.1_32614	CL15144Contig1	151	-34.24	151	-34.24	917764	18	1363	774
NW_004973837.1_32310*	CL58975Contig1	166	-34.25	166	-34.25	984322	23	309	82
NW_004973190.1_1133*	CL114039Contig1	173	-34.25	173	-34.25	1114390	25	706	352
NW_004973855.1_32614	CL6604Contig1	160	-34.28	160	-34.28	833223	18	1448	1045
NW_004973855.1_32614	CL25327Contig1	160	-34.28	160	-34.28	834503	18	3519	3483
NW_004973855.1_32614	CL117499Contig1	158	-34.28	158	-34.28	892922	18	262	30
NW_004973190.1_1133*	CL11464Contig1	161	-34.28	161	-34.28	1170927	25	761	574
NW_004973855.1_32614	CL77907Contig1	168	-34.29	168	-34.29	869913	18	229	25
NW_004973190.1_1133*	CL108805Contig1	173	-34.29	173	-34.29	1166815	25	4562	2999
NW_004973190.1_1133*	CL31141Contig1	169	-34.29	169	-34.29	1224558	25	315	183
NW_004973190.1_1133*	CL134934Contig1	154	-34.3	154	-34.3	1220873	25	497	317
NW_004973855.1_32614	CL87470Contig1	159	-34.31	159	-34.31	890990	18	1428	1341
NW_004973837.1_32310*	CL121161Contig1	172	-34.31	172	-34.31	988307	23	513	59
NW_004973190.1_1133*	CL143648Contig1	173	-34.31	173	-34.31	1116379	25	509	378
NW_004973837.1_32310*	CL667Contig1	165	-34.32	165	-34.32	959370	23	2428	787
NW_004973855.1_32614	CL108437Contig1	157	-34.33	157	-34.33	861410	18	4044	3885
NW_004973855.1_32614	CL118206Contig1	156	-34.33	156	-34.33	862082	18	2961	129
NW_004973837.1_32310*	CL137008Contig1	169	-34.34	169	-34.34	1031871	23	409	146
NW_004973190.1_1133*	CL102525Contig1	172	-34.34	172	-34.34	1113626	25	489	191
NW_004973190.1_1133*	CL88842Contig1	161	-34.34	161	-34.34	1123156	25	598	208
NW_004973190.1_1133*	CL26262Contig1	177	-34.34	177	-34.34	1245085	25	3496	2179
NW_004973855.1_32614	CL106997Contig1	153	-34.35	153	-34.35	808089	18	2040	2005
NW_004973855.1_32614	CL117866Contig1	153	-34.35	153	-34.35	882495	18	711	27
NW_004973855.1_32614	CL87123Contig1	162	-34.36	162	-34.36	933032	18	571	10
NW_004973855.1_32614	CL70457Contig1	153	-34.37	153	-34.37	805934	18	4252	3843
NW_004973837.1_32310*	CL63120Contig1	164	-34.38	164	-34.38	984649	23	420	153
NW_004973190.1_1133*	CL1160Contig2	186	-34.38	186	-34.38	1254067	25	3425	1657
NW_004973855.1_32614	CL5652Contig1	159	-34.39	159	-34.39	833134	18	1505	607
NW_004973855.1_32614	CL18247Contig1	164	-34.39	164	-34.39	886473	18	2966	2773
NW_004973190.1_1133*	CL31859Contig1	177	-34.39	177	-34.39	1130081	25	290	71
NW_004973190.1_1133*	CL70531Contig1	167	-34.39	167	-34.39	1247968	25	342	71
NW_004973837.1_32310*	CL106421Contig1	173	-34.4	173	-34.4	1039847	23	1092	382
NW_004973855.1_32614	CL119117Contig1	150	-34.41	150	-34.41	830103	18	857	497
NW_004973855.1_32614	CL104351Contig1	159	-34.41	159	-34.41	840035	18	1297	512
NW_004973855.1_32614	CL121452Contig1	165	-34.41	165	-34.41	872713	18	346	142
NW_004973837.1_32310*	CL8409Contig1	183	-34.41	183	-34.41	960066	23	890	201
NW_004973855.1_32614	CL115389Contig1	159	-34.42	159	-34.42	913876	18	888	41
NW_004973837.1_32310*	CL113333Contig1	188	-34.43	188	-34.43	1030274	23	1035	385
NW_004973855.1_32614	CL6723Contig1	168	-34.44	168	-34.44	938393	18	699	35
NW_004973837.1_32310*	CL47147Contig1	179	-34.44	179	-34.44	1046582	23	558	53
NW_004973855.1_32614	CL21604Contig1	159	-34.45	159	-34.45	834278	18	3586	46
NW_004973855.1_32614	CL105152Contig1	155	-34.45	155	-34.45	923662	18	1041	621
NW_004973837.1_32310*	CL20117Contig1	179	-34.45	179	-34.45	1044640	23	1651	1159
NW_004973190.1_1133*	CL106459Contig1	178	-34.45	178	-34.45	1208341	25	1101	557
NW_004973855.1_32614	CL110589Contig1	159	-34.47	159	-34.47	945372	18	3935	3
NW_004973855.1_32614	CL8441Contig1	160	-34.48	160	-34.48	896327	18	748	220
NW_004973855.1_32614	CL103182Contig1	155	-34.48	155	-34.48	934114	18	1230	1108
NW_004973190.1_1133*	CL34593Contig1	160	-34.48	160	-34.48	1224772	25	516	87
NW_004973855.1_32614	CL74404Contig1	161	-34.5	161	-34.5	827225	18	292	259
NW_004973855.1_32614	CL66651Contig1	159	-34.5	159	-34.5	858513	18	7373	7326
NW_004973855.1_32614	CL14314Contig1	168	-34.5	168	-34.5	928151	18	878	264
NW_004973855.1_32614	CL24551Contig1	161	-34.5	161	-34.5	939492	18	1587	1118
NW_004973190.1_1133*	comp158234_c0_seq1	164	-34.52	164	-34.52	1201002	25	399	305
NW_004973855.1_32614	CL23687Contig1	164	-34.53	164	-34.53	813345	18	522	456
NW_004973190.1_1133*	CL26929Contig1	160	-34.54	160	-34.54	1245122	25	278	59
NW_004973855.1_32614	CL97289Contig1	159	-34.55	159	-34.55	891606	18	1399	494
NW_004973190.1_1133*	CL113501Contig1	167	-34.55	167	-34.55	1156763	25	694	223
NW_004973837.1_32310*	CL17611Contig1	167	-34.56	167	-34.56	970996	23	8390	3924
NW_004973855.1_32614	CL31974Contig1	164	-34.58	164	-34.58	929315	18	272	222
NW_004973855.1_32614	CL28971Contig1	159	-34.59	159	-34.59	918703	18	414	339
NW_004973837.1_32310*	CL109170Contig1	188	-34.6	188	-34.6	966318	23	1550	1315
NW_004973855.1_32614	CL6552Contig1	163	-34.61	163	-34.61	885667	18	10978	3893
NW_004973190.1_1133*	CL19504Contig1	176	-34.61	176	-34.61	1150297	25	1240	119
NW_004973855.1_32614	CL107108Contig1	156	-34.65	156	-34.65	850557	18	2036	22
NW_004973837.1_32310*	CL16662Contig1	173	-34.65	173	-34.65	1044444	23	390	175
NW_004973837.1_32310*	CL9860Contig1	162	-34.65	162	-34.65	1075483	23	2341	852
NW_004973190.1_1133*	CL119423Contig1	169	-34.65	169	-34.65	1209208	25	390	233
NW_004973855.1_32614	CL82482Contig1	155	-34.66	155	-34.66	943365	18	260	219
NW_004973190.1_1133*	CL25447Contig1	176	-34.66	176	-34.66	1234632	25	844	501
NW_004973855.1_32614	CL93031Contig1	159	-34.67	159	-34.67	880892	18	953	358
NW_004973190.1_1133*	CL20671Contig1	162	-34.67	162	-34.67	1234299	25	660	375
NW_004973855.1_32614	CL72813Contig1	159	-34.68	159	-34.68	795478	18	321	294
NW_004973855.1_32614	CL123764Contig1	159	-34.68	159	-34.68	841298	18	1473	143
NW_004973855.1_32614	CL4175Contig1	167	-34.68	167	-34.68	938169	18	525	21
NW_004973855.1_32614	CL116437Contig1	158	-34.71	158	-34.71	872391	18	968	241
NW_004973190.1_1133*	CL59724Contig1	179	-34.72	179	-34.72	1195125	25	340	258
NW_004973837.1_32310*	CL24035Contig1	185	-34.73	185	-34.73	961122	23	707	268
NW_004973837.1_32310*	CL55800Contig1	176	-34.73	176	-34.73	1078508	23	344	210
NW_004973855.1_32614	CL3881Contig1	155	-34.75	155	-34.75	822608	18	2982	2830
NW_004973855.1_32614	CL18101Contig1	157	-34.76	157	-34.76	886463	18	992	134
NW_004973855.1_32614	CL57603Contig1	154	-34.76	154	-34.76	910064	18	293	239
NW_004973190.1_1133*	CL71454Contig1	158	-34.77	158	-34.77	1153745	25	410	156
NW_004973855.1_32614	CL130183Contig1	166	-34.78	166	-34.78	809698	18	384	286
NW_004973855.1_32614	CL84086Contig1	166	-34.78	166	-34.78	890822	18	3750	710
NW_004973837.1_32310*	CL112004Contig1	175	-34.78	175	-34.78	977325	23	843	200
NW_004973855.1_32614	CL13454Contig1	155	-34.79	155	-34.79	844550	18	475	190
NW_004973855.1_32614	CL127444Contig1	164	-34.79	164	-34.79	851868	18	489	180
NW_004973855.1_32614	CL8574Contig1	159	-34.79	159	-34.79	896337	18	516	291
NW_004973855.1_32614	comp400710_c0_seq1	168	-34.79	168	-34.79	916422	18	4160	3272
NW_004973855.1_32614	CL145184Contig1	163	-34.79	163	-34.79	936881	18	2071	915
NW_004973855.1_32614	CL119249Contig1	167	-34.81	167	-34.81	851337	18	814	12
NW_004973190.1_1133*	CL21867Contig1	165	-34.81	165	-34.81	1161320	25	1480	216
NW_004973190.1_1133*	CL35594Contig1	166	-34.81	166	-34.81	1224838	25	459	268
NW_004973855.1_32614	CL110488Contig1	155	-34.82	155	-34.82	819171	18	1742	6
NW_004973837.1_32310*	CL104281Contig1	176	-34.82	176	-34.82	955655	23	1552	1255
NW_004973855.1_32614	CL103819Contig1	152	-34.84	152	-34.84	892014	18	1308	49
NW_004973855.1_32614	CL111286Contig1	154	-34.84	154	-34.84	924015	18	1636	3
NW_004973837.1_32310*	CL5591Contig1	167	-34.84	167	-34.84	1002129	23	3209	1611
NW_004973190.1_1133*	CL131215Contig1	170	-34.84	170	-34.84	1179075	25	351	7
NW_004973855.1_32614	CL105919Contig1	159	-34.85	159	-34.85	923706	18	1177	22
NW_004973855.1_32614	CL102835Contig1	159	-34.85	159	-34.85	944842	18	500	338
NW_004973855.1_32614	CL139822Contig1	156	-34.85	156	-34.85	947228	18	612	362
NW_004973855.1_32614	CL58401Contig1	163	-34.86	163	-34.86	794459	18	580	475
NW_004973855.1_32614	CL103134Contig1	164	-34.86	164	-34.86	891971	18	1170	1062
NW_004973855.1_32614	CL72164Contig1	159	-34.87	159	-34.87	921446	18	346	210
NW_004973837.1_32310*	comp594894_c0_seq1	164	-34.87	164	-34.87	1033005	23	363	128
NW_004973855.1_32614	CL107752Contig1	163	-34.88	163	-34.88	913400	18	6268	6180
NW_004973855.1_32614	CL123364Contig1	163	-34.88	163	-34.88	935422	18	435	236
NW_004973855.1_32614	CL2832Contig1	158	-34.89	158	-34.89	906555	18	3824	2964
NW_004973190.1_1133*	CL94226Contig1	177	-34.89	177	-34.89	1155349	25	786	48
NW_004973855.1_32614	CL115019Contig1	151	-34.9	151	-34.9	913854	18	972	700
NW_004973837.1_32310*	CL99199Contig1	183	-34.9	183	-34.9	1070901	23	688	654
NW_004973190.1_1133*	CL35687Contig1	165	-34.9	165	-34.9	1224853	25	387	78
NW_004973855.1_32614	CL25544Contig1	164	-34.91	164	-34.91	866520	18	1777	1217
NW_004973855.1_32614	CL150788Contig1	164	-34.91	164	-34.91	884656	18	3903	772
NW_004973190.1_1133*	CL142960Contig1	159	-34.91	159	-34.91	1231878	25	549	325
NW_004973855.1_32614	CL134656Contig1	158	-34.93	158	-34.93	799633	18	464	23
NW_004973855.1_32614	CL12296Contig1	160	-34.93	160	-34.93	844471	18	763	496
NW_004973855.1_32614	CL106279Contig1	167	-34.94	167	-34.94	934288	18	1136	1017
NW_004973190.1_1133*	CL6007Contig1	164	-34.95	164	-34.95	1201803	25	2330	459
NW_004973855.1_32614	CL1397Contig2	168	-34.96	168	-34.96	916825	18	2512	1843
NW_004973855.1_32614	CL103701Contig1	156	-34.97	156	-34.97	797536	18	3352	3310
NW_004973837.1_32310*	CL69658Contig1	181	-34.97	181	-34.97	1100585	23	593	267
NW_004973190.1_1133*	CL1620Contig1	175	-34.97	175	-34.97	1117554	25	4559	1627
NW_004973190.1_1133*	CL111286Contig1	153	-34.97	153	-34.97	1240175	25	1636	587
NW_004973855.1_32614	CL1663Contig1	164	-34.98	164	-34.98	864873	18	5024	4712
NW_004973855.1_32614	CL102907Contig1	164	-34.98	164	-34.98	902507	18	1185	13
NW_004973855.1_32614	CL116636Contig1	164	-34.98	164	-34.98	903501	18	1088	1028
NW_004973190.1_1133*	CL146590Contig1	168	-34.98	168	-34.98	1148056	25	383	159
NW_004973855.1_32614	CL130514Contig1	157	-34.99	157	-34.99	809722	18	365	67
NW_004973855.1_32614	CL28211Contig1	163	-34.99	163	-34.99	929062	18	336	274
NW_004973855.1_32614	CL7522Contig1	163	-35	163	-35	875737	18	3433	1963
NW_004973855.1_32614	CL125131Contig1	155	-35.03	155	-35.03	809365	18	428	244
NW_004973855.1_32614	CL139396Contig1	164	-35.06	164	-35.06	852666	18	444	72
NW_004973855.1_32614	CL9129Contig1	158	-35.06	158	-35.06	854637	18	1053	876
NW_004973190.1_1133*	CL116682Contig1	160	-35.06	160	-35.06	1230112	25	1564	1318
NW_004973855.1_32614	CL44376Contig1	150	-35.07	150	-35.07	898766	18	290	75
NW_004973855.1_32614	CL11980Contig1	162	-35.08	162	-35.08	886048	18	4101	3811
NW_004973855.1_32614	CL90408Contig1	154	-35.09	154	-35.09	817839	18	626	32
NW_004973855.1_32614	CL126441Contig1	164	-35.12	164	-35.12	851799	18	439	84
NW_004973855.1_32614	CL99693Contig1	159	-35.12	159	-35.12	912842	18	690	661
NW_004973855.1_32614	CL42Contig2	160	-35.13	160	-35.13	864764	18	11595	4599
NW_004973855.1_32614	CL102697Contig1	156	-35.14	156	-35.14	850281	18	455	42
NW_004973855.1_32614	CL107294Contig1	163	-35.14	163	-35.14	871834	18	2253	1945
NW_004973855.1_32614	CL74250Contig1	158	-35.15	158	-35.15	858995	18	741	185
NW_004973855.1_32614	CL109438Contig1	158	-35.15	158	-35.15	892421	18	1513	1425
NW_004973855.1_32614	CL118378Contig1	163	-35.16	163	-35.16	914072	18	889	492
NW_004973837.1_32310*	CL52886Contig1	174	-35.16	174	-35.16	1026415	23	6796	5945
NW_004973855.1_32614	CL61452Contig1	163	-35.17	163	-35.17	794695	18	1715	352
NW_004973855.1_32614	CL116554Contig1	163	-35.17	163	-35.17	840802	18	1080	892
NW_004973855.1_32614	CL7503Contig1	163	-35.17	163	-35.17	896241	18	793	178
NW_004973837.1_32310*	CL45724Contig1	178	-35.17	178	-35.17	1056940	23	653	173
NW_004973190.1_1133*	CL21369Contig1	158	-35.17	158	-35.17	1255486	25	775	704
NW_004973855.1_32614	CL21145Contig1	159	-35.19	159	-35.19	802834	18	6756	6132
NW_004973855.1_32614	CL105677Contig1	154	-35.19	154	-35.19	808001	18	1049	877
NW_004973855.1_32614	CL91108Contig1	166	-35.19	166	-35.19	817875	18	631	588
NW_004973855.1_32614	CL95798Contig1	166	-35.19	166	-35.19	881092	18	648	27
NW_004973855.1_32614	CL41609Contig1	166	-35.19	166	-35.19	909118	18	343	15
NW_004973855.1_32614	CL461Contig1	155	-35.2	155	-35.2	927170	18	3495	2656
NW_004973855.1_32614	comp321014_c0_seq2	164	-35.21	164	-35.21	843268	18	805	754
NW_004973190.1_1133*	CL33092Contig1	169	-35.21	169	-35.21	1119774	25	371	93
NW_004973190.1_1133*	CL10604Contig1	158	-35.21	158	-35.21	1254783	25	5571	285
NW_004973855.1_32614	CL94389Contig1	161	-35.22	161	-35.22	922954	18	618	189
NW_004973855.1_32614	CL5149Contig1	154	-35.22	154	-35.22	927537	18	1355	88
NW_004973855.1_32614	CL30573Contig1	163	-35.24	163	-35.24	866856	18	308	14
NW_004973855.1_32614	comp611020_c0_seq1	158	-35.29	158	-35.29	884824	18	401	185
NW_004973855.1_32614	CL139211Contig1	154	-35.3	154	-35.3	947191	18	429	198
NW_004973855.1_32614	CL93073Contig1	164	-35.31	164	-35.31	933416	18	601	456
NW_004973190.1_1133*	CL5596Contig1	156	-35.31	156	-35.31	1181383	25	2553	1623
NW_004973855.1_32614	CL118142Contig1	158	-35.32	158	-35.32	862077	18	813	103
NW_004973190.1_1133*	CL115970Contig1	161	-35.34	161	-35.34	1230069	25	4176	2280
NW_004973855.1_32614	CL7760Contig1	168	-35.35	168	-35.35	896265	18	4798	78
NW_004973837.1_32310*	CL149821Contig1	180	-35.35	180	-35.35	1105966	23	454	66
NW_004973190.1_1133*	CL6756Contig1	169	-35.38	169	-35.38	1191874	25	8598	7023
NW_004973190.1_1133*	CL151939Contig1	166	-35.38	166	-35.38	1200884	25	642	27
NW_004973855.1_32614	CL2799Contig1	166	-35.42	166	-35.42	843810	18	5708	4955
NW_004973855.1_32614	CL129488Contig1	155	-35.42	155	-35.42	862800	18	2097	359
NW_004973855.1_32614	CL32759Contig1	164	-35.42	164	-35.42	940014	18	442	313
NW_004973855.1_32614	CL148764Contig1	154	-35.44	154	-35.44	905647	18	480	273
NW_004973190.1_1133*	CL3087Contig1	180	-35.44	180	-35.44	1233090	25	1711	1059
NW_004973190.1_1133*	CL27378Contig1	165	-35.45	165	-35.45	1245153	25	266	134
NW_004973855.1_32614	CL134804Contig1	154	-35.46	154	-35.46	842045	18	369	20
NW_004973855.1_32614	CL82235Contig1	153	-35.46	153	-35.46	859600	18	399	64
NW_004973855.1_32614	CL109611Contig1	163	-35.58	163	-35.58	797912	18	2796	615
NW_004973855.1_32614	CL44793Contig1	155	-35.58	155	-35.58	877995	18	2835	2793
NW_004973855.1_32614	CL10154Contig1	161	-35.59	161	-35.59	812399	18	3795	87
NW_004973855.1_32614	CL98331Contig1	162	-35.59	162	-35.59	818376	18	515	461
NW_004973855.1_32614	CL106168Contig1	159	-35.6	159	-35.6	829207	18	4762	161
NW_004973855.1_32614	CL107896Contig1	163	-35.64	163	-35.64	871883	18	1977	119
NW_004973190.1_1133*	CL107577Contig1	177	-35.65	177	-35.65	1166752	25	1906	1424
NW_004973855.1_32614	CL15337Contig1	166	-35.66	166	-35.66	938926	18	1758	1601
NW_004973190.1_1133*	CL53771Contig1	162	-35.66	162	-35.66	1163323	25	265	128
NW_004973190.1_1133*	CL21769Contig1	175	-35.67	175	-35.67	1119040	25	603	426
NW_004973855.1_32614	CL23792Contig1	159	-35.74	159	-35.74	876802	18	3730	1559
NW_004973190.1_1133*	CL137467Contig1	169	-35.74	169	-35.74	1221051	25	1207	814
NW_004973190.1_1133*	CL108442Contig1	161	-35.75	161	-35.75	1219072	25	2725	1793
NW_004973855.1_32614	CL547Contig2	166	-35.76	166	-35.76	927180	18	749	413
NW_004973855.1_32614	CL96721Contig1	162	-35.8	162	-35.8	839385	18	277	45
NW_004973855.1_32614	CL114383Contig1	168	-35.8	168	-35.8	934816	18	724	349
NW_004973190.1_1133*	CL4144Contig1	171	-35.8	171	-35.8	1233175	25	1881	1488
NW_004973190.1_1133*	CL1345Contig1	179	-35.8	179	-35.8	1254081	25	4023	939
NW_004973855.1_32614	CL8367Contig1	164	-35.81	164	-35.81	938504	18	794	643
NW_004973190.1_1133*	CL57376Contig1	170	-35.82	170	-35.82	1142346	25	313	256
NW_004973855.1_32614	CL119056Contig1	164	-35.85	164	-35.85	914118	18	3675	1104
NW_004973837.1_32310*	CL54224Contig1	184	-35.85	184	-35.85	952257	23	305	212
NW_004973190.1_1133*	CL151407Contig1	183	-35.87	183	-35.87	1137951	25	1314	577
NW_004973190.1_1133*	CL21232Contig1	163	-35.87	163	-35.87	1202811	25	1732	51
NW_004973190.1_1133*	CL19385Contig1	170	-35.88	170	-35.88	1161113	25	455	164
NW_004973855.1_32614	CL76490Contig1	160	-35.89	160	-35.89	848532	18	290	193
NW_004973855.1_32614	CL12350Contig1	167	-35.92	167	-35.92	865686	18	5475	1122
NW_004973190.1_1133*	CL4423Contig1	187	-35.92	187	-35.92	1181286	25	4334	213
NW_004973855.1_32614	CL19872Contig1	172	-35.94	172	-35.94	844997	18	2297	1879
NW_004973855.1_32614	CL109309Contig1	166	-35.95	166	-35.95	850689	18	1692	54
NW_004973855.1_32614	CL52671Contig1	160	-35.96	160	-35.96	836301	18	218	155
NW_004973190.1_1133*	CL24935Contig1	160	-35.96	160	-35.96	1150622	25	823	79
NW_004973190.1_1133*	CL107843Contig1	164	-35.96	164	-35.96	1208467	25	3061	936
NW_004973855.1_32614	CL59503Contig1	164	-35.97	164	-35.97	941820	18	444	31
NW_004973855.1_32614	CL22837Contig1	165	-35.98	165	-35.98	845227	18	1670	428
[truncated: 228 more rows]
