# Supplementary material for: Deep sequencing identification of miRNAs in pigeon ovaries illuminated with monochromatic light
Source: BMC Genomics. 2018 Jun 8;19:446. doi: 10.1186/s12864-018-4831-6 (PMC5994017; doi:10.1186/s12864-018-4831-6)
Supplement: Supplementary file 5 — KEGG pathway annotations for the target genes of differentially expressed miRNAs. (XLS 2500 kb) [file 12864_2018_4831_MOESM5_ESM.xls]

## Sheet: Sheet1
NO	Pathway	Target genes with pathway annotation (5824)	All genes of the species with pathway annotation (15181)	Pvalue	Pathway ID	Genes
1	Metabolic pathways	884	2008	1.15e-08	ko01100	CL5728Contig1;CL7391Contig1;CL139125Contig1;CL24093Contig1;CL22251Contig1;CL1364Contig1;CL115277Contig1;CL39092Contig1;CL1550Contig1;CL4287Contig1;CL110793Contig1;CL102841Contig1;CL109473Contig1;CL5921Contig1;CL104065Contig1;CL11580Contig1;CL92521Contig1;CL119233Contig1;CL109Contig1;CL125568Contig1;CL26491Contig1;CL3955Contig1;CL110686Contig1;CL99256Contig1;CL103048Contig1;CL349Contig1;CL179Conti…
2	Amoebiasis	394	1108	0.975472	ko05146	CL41706Contig1;CL108026Contig1;CL22983Contig1;CL92521Contig1;CL26421Contig1;CL1053Contig1;CL86334Contig1;CL21715Contig1;CL11688Contig1;CL109303Contig1;CL26025Contig1;CL121976Contig1;CL2597Contig1;CL117234Contig1;CL109073Contig1;CL109710Contig1;CL116265Contig1;CL112551Contig1;CL3007Contig1;CL95771Contig1;CL45705Contig1;CL65135Contig1;CL6747Contig1;CL107743Contig1;CL5748Contig1;CL11117Contig1;CL211…
3	Pathways in cancer	316	774	0.0692294	ko05200	CL109428Contig1;CL103521Contig1;CL1663Contig1;CL92521Contig1;CL1053Contig1;CL52544Contig1;CL2597Contig1;CL83356Contig1;CL108261Contig1;CL3038Contig1;CL22714Contig1;CL104565Contig1;CL6416Contig1;CL4690Contig1;CL45705Contig1;CL107593Contig1;CL5748Contig1;CL142862Contig1;CL11117Contig1;CL116908Contig1;CL139478Contig1;CL20583Contig1;CL15769Contig1;CL40874Contig1;CL3211Contig1;CL52789Contig1;CL110999C…
4	PI3K-Akt signaling pathway	306	838	0.86345	ko04151	CL14468Contig1;CL1663Contig1;CL122615Contig1;CL43478Contig1;CL1053Contig1;CL2597Contig1;CL109073Contig1;CL109710Contig1;CL6416Contig1;CL8231Contig1;CL95771Contig1;CL45705Contig1;CL5748Contig1;CL102801Contig1;CL11117Contig1;CL110907Contig1;CL139478Contig1;CL10183Contig1;CL20583Contig1;CL15769Contig1;CL40874Contig1;CL102084Contig1;CL24212Contig1;CL146002Contig1;CL109948Contig1;CL24317Contig1;CL9401…
5	Focal adhesion	302	885	0.996014	ko04510	CL1663Contig1;CL43478Contig1;CL26450Contig1;CL1053Contig1;CL11688Contig1;CL2597Contig1;CL109073Contig1;CL3038Contig1;CL109710Contig1;CL8231Contig1;CL10991Contig1;CL95771Contig1;CL45705Contig1;CL5748Contig1;CL11117Contig1;CL21126Contig1;CL139478Contig1;CL10183Contig1;CL20583Contig1;CL115225Contig1;CL15769Contig1;CL40874Contig1;CL102084Contig1;CL10125Contig1;CL146002Contig1;CL29730Contig1;CL59758Co…
6	Regulation of actin cytoskeleton	274	993	1	ko04810	CL1663Contig1;CL107469Contig1;CL82936Contig1;CL26450Contig1;CL1053Contig2;CL105278Contig1;CL15054Contig1;CL11688Contig1;CL138281Contig1;CL113724Contig1;CL3038Contig1;CL118031Contig1;CL43148Contig1;CL104836Contig1;CL11117Contig1;CL21126Contig1;CL139478Contig1;CL115225Contig1;CL15769Contig1;CL10125Contig1;CL146002Contig1;CL29730Contig1;CL145249Contig1;CL92255Contig1;CL104028Contig1;CL22177Contig1;C…
7	Vibrio cholerae infection	252	641	0.291559	ko05110	CL41706Contig1;CL108026Contig1;CL22983Contig1;CL26421Contig1;CL86334Contig1;CL109303Contig1;CL26025Contig1;CL121976Contig1;CL117234Contig1;CL116265Contig1;CL112551Contig1;CL3007Contig1;CL65135Contig1;CL6747Contig1;CL107743Contig1;comp399744_c2_seq2;CL15818Contig1;CL105314Contig1;CL848Contig1;CL52030Contig1;CL108808Contig1;CL110653Contig1;CL138160Contig1;CL108728Contig1;CL105250Contig1;CL116022Con…
8	Biosynthesis of secondary metabolites	251	551	0.00019348	ko01110	CL139125Contig1;CL1364Contig1;CL39092Contig1;CL1550Contig1;CL110793Contig1;CL109473Contig1;CL109Contig1;CL125568Contig1;CL110686Contig1;CL8Contig1;CL328Contig1;CL6Contig1;CL19697Contig1;CL18850Contig1;CL1407Contig1;CL6627Contig1;CL25422Contig1;CL106381Contig1;CL160Contig1;CL1206Contig1;CL133811Contig1;CL108346Contig1;CL116500Contig1;CL23986Contig1;CL112078Contig1;CL1145Contig1;CL109124Contig1;CL1…
9	Tight junction	218	438	3.39e-07	ko04530	CL95313Contig1;CL110622Contig1;CL49157Contig1;CL47978Contig1;CL149002Contig1;CL112451Contig1;CL49049Contig1;CL121674Contig1;CL10604Contig1;CL25902Contig1;CL108952Contig1;CL7775Contig1;CL21126Contig1;CL81403Contig1;CL18529Contig1;CL10414Contig1;CL134219Contig1;CL63135Contig1;CL82065Contig1;CL115225Contig1;CL113050Contig1;CL112949Contig1;CL10297Contig1;CL94221Contig1;CL118420Contig1;CL19763Contig1;…
10	Protein digestion and absorption	211	833	1	ko04974	CL23735Contig1;CL106847Contig1;CL104142Contig1;CL43478Contig1;CL1053Contig1;CL13208Contig1;CL2597Contig1;CL109073Contig1;CL109710Contig1;CL105346Contig1;CL8231Contig1;CL95771Contig1;CL44886Contig1;CL45705Contig1;CL10183Contig1;CL110361Contig1;CL92737Contig1;CL40874Contig1;CL109948Contig1;CL24317Contig1;CL7764Contig1;CL148129Contig1;CL18241Contig1;CL103720Contig1;CL100627Contig1;CL552Contig1;comp3…
11	Proteoglycans in cancer	207	462	0.00176448	ko05205	CL20827Contig1;CL52544Contig1;CL17981Contig1;CL107593Contig1;CL11117Contig1;CL139478Contig1;CL15769Contig1;CL3211Contig1;CL10125Contig1;CL36390Contig1;CL1304Contig1;CL4821Contig1;CL19627Contig1;CL119165Contig1;CL20449Contig1;CL135469Contig1;CL110918Contig1;CL764Contig1;CL6411Contig1;CL1678Contig1;CL108751Contig1;CL21101Contig1;CL4543Contig1;CL6322Contig1;CL5227Contig1;CL58435Contig1;CL119305Conti…
12	Endocytosis	190	399	5.61e-05	ko04144	CL47978Contig1;CL119316Contig1;CL150161Contig1;CL52544Contig1;CL105218Contig1;CL22714Contig1;CL6416Contig1;CL135114Contig1;CL127630Contig1;CL106904Contig1;CL104867Contig1;CL116575Contig1;CL116551Contig1;CL94012Contig1;CL108974Contig1;CL97219Contig1;CL115625Contig1;CL1229Contig2;CL151554Contig1;CL1212Contig1;CL4281Contig1;CL108761Contig1;CL108446Contig1;CL2771Contig1;CL110979Contig1;CL114120Contig…
13	Salivary secretion	180	813	1	ko04970	CL8612Contig1;CL66067Contig1;CL92521Contig1;CL152234Contig1;CL18779Contig1;CL106444Contig1;CL25997Contig1;CL84059Contig1;CL6321Contig1;CL647Contig1;CL52048Contig1;CL4967Contig1;CL88303Contig1;CL21581Contig1;CL4821Contig1;CL7824Contig1;CL92779Contig1;CL92248Contig1;CL106277Contig1;CL94299Contig1;CL7980Contig1;CL11262Contig1;CL5227Contig1;CL109479Contig1;CL147510Contig1;CL108716Contig1;CL105989Cont…
14	Transcriptional misregulation in cancers	175	463	0.580335	ko05202	CL103521Contig1;CL1663Contig1;CL134035Contig1;CL133785Contig1;CL21715Contig1;CL22714Contig1;CL20693Contig1;CL104741Contig1;CL117259Contig1;CL4524Contig1;CL26145Contig1;CL538Contig1;CL52789Contig1;CL634Contig1;CL22650Contig1;CL110011Contig1;CL24346Contig1;CL13078Contig1;CL92979Contig1;CL121670Contig1;CL110087Contig1;CL5170Contig1;CL119305Contig1;CL1032Contig1;CL5634Contig1;CL92417Contig1;CL114330C…
15	Platelet activation	174	539	0.998358	ko04611	CL92521Contig1;CL109073Contig1;CL109710Contig1;CL10991Contig1;CL95771Contig1;CL86796Contig1;CL11117Contig1;CL10183Contig1;CL15769Contig1;CL109459Contig1;CL29730Contig1;CL25952Contig1;CL18645Contig1;CL109948Contig1;CL88303Contig1;CL21581Contig1;CL18241Contig1;CL4821Contig1;CL100627Contig1;CL92779Contig1;CL4447Contig1;CL135469Contig1;CL107553Contig1;CL1361Contig1;CL1942Contig1;CL106025Contig1;CL513…
16	MicroRNAs in cancer	171	392	0.0135961	ko05206	CL20018Contig1;CL110458Contig1;CL1663Contig1;CL3038Contig1;CL61831Contig1;CL104433Contig1;CL59530Contig1;CL116908Contig1;CL139478Contig1;CL462Contig1;CL94012Contig1;CL1304Contig1;CL22650Contig1;CL499Contig1;CL11619Contig1;CL116621Contig1;CL10840Contig1;CL6329Contig1;CL52523Contig1;CL108260Contig1;CL140569Contig1;CL65915Contig1;CL1678Contig1;CL6322Contig1;CL14131Contig1;CL6093Contig1;CL5227Contig1…
17	ECM-receptor interaction	170	597	1	ko04512	CL43478Contig1;CL394Contig1;CL1053Contig1;CL2597Contig1;CL109073Contig1;CL109710Contig1;CL8231Contig1;CL95771Contig1;CL45705Contig1;CL5748Contig1;CL10183Contig1;CL40874Contig1;CL102084Contig1;CL146002Contig1;CL18645Contig1;CL109948Contig1;CL24317Contig1;CL148129Contig1;CL18241Contig1;CL103720Contig1;CL100627Contig1;CL552Contig1;CL56998Contig1;CL4447Contig1;CL107553Contig1;CL1361Contig1;CL1942Cont…
18	HTLV-I infection	164	401	0.133753	ko05166	CL111769Contig1;CL20976Contig1;CL1663Contig1;CL21715Contig1;CL22714Contig1;CL110374Contig1;CL104741Contig1;CL11117Contig1;CL116908Contig1;CL88027Contig1;CL107768Contig1;CL109623Contig1;CL114963Contig1;CL21581Contig1;CL90101Contig1;CL4821Contig1;CL116972Contig1;CL100239Contig1;CL110590Contig1;CL92779Contig1;CL23675Contig1;CL118920Contig1;CL114922Contig1;CL100056Contig1;CL102813Contig1;CL105244Cont…
19	Rap1 signaling pathway	161	322	7.09e-06	ko04015	CL47978Contig1;CL1663Contig1;CL92521Contig1;CL3038Contig1;CL6416Contig1;CL10991Contig1;CL11117Contig1;CL2968Contig1;CL20583Contig1;CL15769Contig1;CL24212Contig1;CL647Contig1;CL94221Contig1;CL94012Contig1;CL36390Contig1;CL20078Contig1;CL21581Contig1;CL24777Contig1;CL90662Contig1;CL41347Contig1;CL92779Contig1;CL96080Contig1;CL110979Contig1;CL18034Contig1;CL23064Contig1;CL5227Contig1;CL58435Contig1;…
20	MAPK signaling pathway	161	372	0.0218326	ko04010	CL2923Contig1;CL1663Contig1;CL7598Contig1;CL22508Contig1;CL21715Contig1;CL61297Contig1;CL7499Contig1;CL3038Contig1;CL22714Contig1;CL110374Contig1;CL12029Contig1;CL104433Contig1;CL110907Contig1;CL139478Contig1;CL88027Contig1;CL15769Contig1;CL97638Contig1;CL59758Contig1;CL94012Contig1;CL107768Contig1;CL36390Contig1;CL41569Contig1;CL4821Contig1;CL14956Contig1;CL137190Contig1;CL110590Contig1;CL106963…
21	Neuroactive ligand-receptor interaction	154	379	0.165063	ko04080	CL122615Contig1;CL104958Contig1;CL18022Contig1;CL54241Contig1;CL102801Contig1;CL125994Contig1;CL87425Contig1;CL80123Contig1;CL136307Contig1;CL108354Contig1;CL90662Contig1;CL70979Contig1;CL137342Contig1;CL1262Contig1;CL1176Contig1;CL48755Contig1;CL119045Contig1;CL865Contig1;CL7475Contig1;CL119693Contig1;CL131493Contig1;CL115719Contig1;CL106867Contig1;CL118998Contig1;CL105983Contig1;CL85483Contig1;…
22	Ras signaling pathway	152	330	0.00165393	ko04014	CL21632Contig1;CL1663Contig1;CL108261Contig1;CL6416Contig1;CL11117Contig1;CL139478Contig1;CL86891Contig1;CL20583Contig1;CL15769Contig1;CL20744Contig1;CL21480Contig1;CL24212Contig1;CL647Contig1;CL59758Contig1;CL143605Contig1;CL94221Contig1;CL94012Contig1;CL36390Contig1;CL24777Contig1;CL4821Contig1;CL97093Contig1;CL13078Contig1;CL110918Contig1;CL19709Contig1;CL15875Contig1;CL110979Contig1;CL18034Co…
23	Protein processing in endoplasmic reticulum	152	349	0.0196589	ko04141	CL24093Contig1;CL1509Contig1;CL102841Contig1;CL91209Contig1;CL111038Contig1;CL88378Contig1;comp399286_c0_seq1;CL90010Contig1;CL7499Contig1;CL110085Contig1;CL121894Contig1;CL7899Contig1;CL107992Contig1;CL107520Contig1;CL59758Contig1;CL97367Contig1;CL108538Contig1;CL118598Contig1;CL3477Contig1;CL108260Contig1;CL75415Contig1;CL6376Contig1;CL1332Contig2;CL232Contig1;CL40891Contig1;CL41736Contig1;CL11…
24	Microbial metabolism in diverse environments	149	329	0.00405664	ko01120	CL1364Contig1;CL4287Contig1;CL110793Contig1;CL109Contig1;CL110686Contig1;CL6Contig1;CL5329Contig1;CL1407Contig1;CL12940Contig1;CL6627Contig1;CL6373Contig1;CL82Contig1;CL25422Contig1;CL106381Contig1;CL160Contig1;CL133811Contig1;CL1Contig2;CL8451Contig1;CL5318Contig1;CL4528Contig1;CL21830Contig1;CL108901Contig1;CL115976Contig1;CL170Contig2;CL185Contig1;CL476Contig1;CL107452Contig1;CL48Contig1;CL107…
25	Ubiquitin mediated proteolysis	148	295	1.25e-05	ko04120	CL105509Contig1;CL20976Contig1;CL29890Contig1;CL52544Contig1;CL90010Contig1;CL104565Contig1;CL110253Contig1;CL10662Contig1;CL10913Contig1;CL148176Contig1;CL97367Contig1;CL107965Contig1;CL21001Contig1;CL67624Contig1;CL24707Contig1;CL118634Contig1;CL53288Contig1;CL72803Contig1;CL108446Contig1;CL118920Contig1;CL4476Contig1;CL102813Contig1;CL110617Contig1;CL3664Contig1;CL108294Contig1;CL73452Contig1;…
26	RNA transport	144	334	0.0319439	ko03013	CL97814Contig1;CL25107Contig1;CL32317Contig1;CL107998Contig1;CL7714Contig1;CL41296Contig1;CL7314Contig1;CL34294Contig1;CL21949Contig1;CL22103Contig1;CL116504Contig1;CL4066Contig1;CL107520Contig1;CL44609Contig1;CL25055Contig1;CL21446Contig1;CL14527Contig1;CL71006Contig1;CL142218Contig1;CL19938Contig1;CL90258Contig1;CL108691Contig1;CL101506Contig1;CL108668Contig1;CL106920Contig1;CL56973Contig1;CL10…
27	Huntington's disease	142	406	0.915454	ko05016	CL103521Contig1;CL92521Contig1;CL10Contig2;CL349Contig1;CL89694Contig1;CL23044Contig1;CL37329Contig1;CL133845Contig1;CL124051Contig1;CL112615Contig1;CL109623Contig1;CL6811Contig1;CL107928Contig1;CL10467Contig1;CL9241Contig1;CL106235Contig1;CL107949Contig1;CL6322Contig1;CL109533Contig1;CL79813Contig1;CL21276Contig1;CL110789Contig1;CL260Contig2;CL121461Contig1;CL48Contig1;CL56908Contig1;CL107171Con…
28	Purine metabolism	138	332	0.102389	ko00230	CL139125Contig1;CL1550Contig1;CL119233Contig1;CL15332Contig1;CL103048Contig1;CL328Contig1;CL82Contig1;CL106381Contig1;CL133811Contig1;CL22265Contig1;CL88303Contig1;CL114963Contig1;CL21581Contig1;CL92779Contig1;CL952Contig1;CL106768Contig1;CL136666Contig1;CL79813Contig1;CL24375Contig1;CL4147Contig1;CL185Contig1;CL9289Contig1;CL3361Contig1;CL149088Contig1;CL108599Contig1;CL168Contig1;CL106973Contig…
29	cAMP signaling pathway	131	335	0.366023	ko04024	CL11117Contig1;CL88027Contig1;CL15769Contig1;CL647Contig1;CL59758Contig1;CL94221Contig1;CL108354Contig1;CL21581Contig1;CL54480Contig1;CL4821Contig1;CL110590Contig1;CL92779Contig1;CL34509Contig1;CL9241Contig1;CL18034Contig1;CL7475Contig1;CL104753Contig1;CL58435Contig1;CL7028Contig2;CL118998Contig1;CL121461Contig1;CL149179Contig1;CL65147Contig1;CL104878Contig1;CL118710Contig1;CL107294Contig1;CL8548…
30	Axon guidance	128	287	0.012585	ko04360	CL129831Contig1;CL109849Contig1;CL115931Contig1;CL80834Contig1;CL15644Contig1;CL110374Contig1;CL15769Contig1;CL110502Contig1;CL19946Contig1;CL110848Contig1;CL109890Contig1;CL92310Contig1;CL135469Contig1;CL47391Contig1;CL1389Contig1;CL15875Contig1;CL105198Contig1;CL18034Contig1;CL49906Contig1;CL108217Contig1;CL134759Contig1;CL101532Contig1;CL105631Contig1;CL119305Contig1;CL107317Contig1;CL4910Cont…
31	Herpes simplex infection	128	358	0.834564	ko05168	CL21676Contig1;CL6270Contig1;CL8852Contig1;CL108707Contig1;CL91762Contig1;CL37329Contig1;CL108722Contig1;CL81403Contig1;CL116860Contig1;CL20417Contig1;CL98600Contig1;CL107520Contig1;CL59758Contig1;CL117044Contig1;CL106963Contig1;CL911Contig1;CL39316Contig1;CL110918Contig1;CL104285Contig1;CL7307Contig2;CL6322Contig1;CL18523Contig1;CL106986Contig1;CL110736Contig1;CL1728Contig1;CL121461Contig1;CL104…
32	Oxytocin signaling pathway	123	292	0.0821185	ko04921	CL92521Contig1;CL152234Contig1;CL61297Contig1;CL110374Contig1;CL12029Contig1;CL11117Contig1;CL2968Contig1;CL102088Contig1;CL88027Contig1;CL20270Contig1;CL15769Contig1;CL73951Contig1;CL10125Contig1;CL647Contig1;CL29730Contig1;CL24970Contig1;CL88303Contig1;CL21581Contig1;CL4821Contig1;CL110590Contig1;CL92779Contig1;CL20449Contig1;CL1457Contig2;CL107431Contig1;CL5227Contig1;CL93684Contig1;CL15734Con…
33	Bacterial invasion of epithelial cells	123	477	1	ko05100	CL5317Contig1;comp417024_c0_seq44;CL1053Contig2;CL52544Contig1;CL105278Contig1;CL11688Contig1;CL113724Contig1;CL108664Contig1;CL108940Contig1;CL3038Contig1;CL3461Contig2;CL2493Contig1;CL118206Contig1;CL118031Contig1;CL15967Contig1;CL11117Contig1;CL92255Contig1;CL66486Contig1;CL20782Contig1;CL22887Contig1;CL110891Contig1;CL108529Contig1;CL18243Contig1;CL108751Contig1;CL3536Contig1;CL119305Contig1;…
34	cGMP - PKG signaling pathway	121	293	0.135142	ko04022	CL92521Contig1;CL6270Contig1;CL10991Contig1;CL110374Contig1;CL11117Contig1;CL88027Contig1;CL15769Contig1;CL647Contig1;CL29730Contig1;CL96483Contig1;CL109623Contig1;CL88303Contig1;CL21581Contig1;CL110590Contig1;CL92779Contig1;CL9241Contig1;CL4354Contig1;CL93684Contig1;CL102849Contig1;CL118710Contig1;CL107294Contig1;CL118321Contig1;CL104695Contig1;CL106973Contig1;CL146112Contig1;CL24993Contig1;CL11…
35	Epstein-Barr virus infection	117	304	0.45679	ko05169	CL103521Contig1;CL15332Contig1;CL104741Contig1;CL11117Contig1;CL81403Contig1;CL59758Contig1;CL114774Contig1;CL4821Contig1;CL106963Contig1;CL108260Contig1;CL7921Contig2;CL109040Contig1;CL79813Contig1;CL4055Contig1;CL4147Contig1;CL106986Contig1;CL110736Contig1;CL13255Contig1;CL121461Contig1;CL104198Contig1;CL9289Contig1;CL118710Contig1;CL107042Contig1;CL149579Contig1;CL55Contig1;CL88369Contig1;CL11…
36	Calcium signaling pathway	116	316	0.708767	ko04020	CL2923Contig1;CL92521Contig1;CL152234Contig1;CL110374Contig1;CL647Contig1;CL29730Contig1;CL109623Contig1;CL4821Contig1;CL14956Contig1;CL137190Contig1;CL92779Contig1;CL21163Contig1;CL5227Contig1;CL58435Contig1;CL93684Contig1;CL13255Contig1;CL149179Contig1;CL107294Contig1;CL104695Contig1;CL16917Contig1;CL110729Contig1;CL112815Contig1;CL25701Contig1;CL107019Contig1;CL99746Contig1;CL21825Contig1;CL18…
37	Adherens junction	115	439	1	ko04520	CL9250Contig1;CL1053Contig2;CL105278Contig1;CL11688Contig1;CL143928Contig1;CL134383Contig1;CL113724Contig1;CL91762Contig1;CL22714Contig1;CL118031Contig1;CL21126Contig1;CL81403Contig1;CL115225Contig1;CL15769Contig1;CL20417Contig1;CL92255Contig1;CL98600Contig1;CL94221Contig1;CL36390Contig1;CL66486Contig1;CL102837Contig1;CL20782Contig1;CL37347Contig1;CL106963Contig1;CL22887Contig1;CL123292Contig1;CL…
38	Carbon metabolism	113	236	0.00109036	ko01200	CL1364Contig1;CL109Contig1;CL110686Contig1;CL6Contig1;CL1407Contig1;CL12940Contig1;CL6627Contig1;CL6373Contig1;CL160Contig1;CL133811Contig1;CL110876Contig1;CL112078Contig1;CL8451Contig1;CL21830Contig1;CL108901Contig1;CL115976Contig1;CL170Contig2;CL185Contig1;CL476Contig1;CL107452Contig1;CL48Contig1;CL56908Contig1;CL119744Contig1;CL73131Contig1;CL82713Contig1;CL104257Contig1;CL363Contig1;CL110703C…
39	Spliceosome	113	334	0.952897	ko03040	CL21023Contig1;CL110419Contig1;CL103533Contig1;CL21440Contig1;CL8852Contig1;CL280Contig2;CL7617Contig1;CL21949Contig1;CL31266Contig1;CL54608Contig1;CL141344Contig1;CL94060Contig1;CL109883Contig1;CL104285Contig1;CL7307Contig2;CL18384Contig1;CL1070Contig1;CL21328Contig1;CL24336Contig1;CL20231Contig1;CL118840Contig1;CL109210Contig1;CL55Contig1;CL106641Contig1;CL12977Contig1;CL108934Contig1;CL37608Co…
40	Chemokine signaling pathway	112	328	0.93785	ko04062	CL92521Contig1;CL105278Contig1;CL113724Contig1;CL3038Contig1;CL118206Contig1;CL11117Contig1;CL139478Contig1;CL15769Contig1;CL66486Contig1;CL97219Contig1;CL21581Contig1;CL4821Contig1;CL92779Contig1;CL39316Contig1;CL50649Contig1;CL9407Contig1;CL108751Contig1;CL18034Contig1;CL50740Contig1;CL110797Contig1;CL3536Contig1;CL106986Contig1;CL65147Contig1;CL118710Contig1;CL111856Contig1;CL95261Contig1;CL10…
41	Phagosome	111	262	0.0801735	ko04145	CL119316Contig1;CL92317Contig1;CL110108Contig1;CL105252Contig1;CL109332Contig1;CL115991Contig1;CL108808Contig1;CL138160Contig1;CL102084Contig1;CL104867Contig1;CL7422Contig1;CL108974Contig1;CL90062Contig1;CL4281Contig1;CL1696Contig1;CL5525Contig1;CL102923Contig1;CL108949Contig1;CL2771Contig1;CL1728Contig1;CL135148Contig1;CL24342Contig1;CL95798Contig1;CL40439Contig1;CL19659Contig1;CL149116Contig1;C…
42	Viral carcinogenesis	109	293	0.636252	ko05203	CL103521Contig1;CL11117Contig1;CL21126Contig1;CL115225Contig1;CL15769Contig1;CL114774Contig1;CL107849Contig1;CL4821Contig1;CL100239Contig1;CL13078Contig1;CL115207Contig1;CL96555Contig1;CL9241Contig1;CL107932Contig1;CL100056Contig1;CL108751Contig1;CL6322Contig1;CL146745Contig1;CL105244Contig1;CL121461Contig1;CL135148Contig1;CL149579Contig1;CL24267Contig1;CL2016Contig1;CL107697Contig1;CL107432Conti…
43	Alzheimer's disease	109	308	0.847441	ko05010	CL92521Contig1;CL152234Contig1;CL121894Contig1;CL349Contig1;CL6Contig1;CL110374Contig1;CL68261Contig1;CL15769Contig1;CL124051Contig1;CL647Contig1;CL19788Contig1;CL112615Contig1;comp413620_c3_seq18;CL10467Contig1;CL85920Contig1;CL106235Contig1;CL4143Contig1;CL107248Contig1;CL6322Contig1;CL855Contig1;CL9242Contig1;CL48Contig1;CL56908Contig1;CL6947Contig1;CL109866Contig1;CL110729Contig1;CL48980Conti…
44	Amyotrophic lateral sclerosis (ALS)	107	224	0.00157095	ko05014	CL69461Contig1;CL103803Contig1;CL7499Contig1;CL7997Contig1;CL110374Contig1;CL20750Contig1;CL33355Contig1;CL108625Contig1;CL140970Contig1;CL108384Contig1;CL134386Contig1;CL72774Contig1;comp416217_c0_seq2;CL108246Contig1;CL4185Contig1;CL108260Contig1;CL99914Contig1;CL38846Contig1;CL20096Contig1;CL1147Contig2;CL6322Contig1;CL15486Contig1;CL113525Contig1;comp416562_c0_seq5;CL118998Contig1;CL13234Cont…
45	Insulin signaling pathway	107	236	0.0115821	ko04910	CL9031Contig1;CL9250Contig1;CL52544Contig1;CL143928Contig1;CL3038Contig1;CL106925Contig1;CL11117Contig1;CL102088Contig1;CL139478Contig1;CL67514Contig1;CL22505Contig1;CL15769Contig1;CL647Contig1;CL52789Contig1;CL59758Contig1;CL24970Contig1;CL41569Contig1;CL109124Contig1;CL4821Contig1;CL37347Contig1;CL16201Contig1;CL4755Contig2;CL3536Contig1;CL118710Contig1;CL12705Contig1;CL82713Contig1;CL129742Con…
46	Tuberculosis	107	251	0.0718849	ko05152	CL21632Contig1;CL119316Contig1;CL110374Contig1;CL115991Contig1;CL108808Contig1;CL15769Contig1;CL104867Contig1;CL647Contig1;CL6440Contig1;CL59758Contig1;CL143605Contig1;CL16249Contig1;CL30285Contig1;CL71176Contig1;CL97093Contig1;CL140743Contig1;CL108260Contig1;CL107509Contig1;CL39316Contig1;CL135469Contig1;CL23675Contig1;CL6322Contig1;comp393125_c0_seq1;CL121461Contig1;CL104198Contig1;CL149179Cont…
47	Influenza A	107	264	0.213063	ko05164	CL8614Contig1;CL21188Contig1;CL2569Contig1;CL108722Contig1;CL11117Contig1;CL103224Contig1;CL109405Contig1;CL15769Contig1;CL2509Contig1;CL107520Contig1;CL59758Contig1;CL39316Contig1;CL108847Contig1;CL121461Contig1;CL102700Contig1;CL118710Contig1;CL24342Contig1;CL28625Contig1;CL17061Contig1;CL95261Contig1;CL23153Contig1;CL55Contig1;CL4100Contig1;CL19716Contig1;CL126566Contig1;CL146240Contig1;CL1074…
48	Vascular smooth muscle contraction	106	236	0.0162531	ko04270	CL92521Contig1;CL86891Contig1;CL15769Contig1;CL20744Contig1;CL21480Contig1;CL10125Contig1;CL647Contig1;CL29730Contig1;CL88303Contig1;CL21581Contig1;CL4821Contig1;CL115349Contig1;CL92779Contig1;CL93034Contig1;CL20449Contig1;CL135469Contig1;CL138001Contig1;CL5227Contig1;CL93684Contig1;CL108484Contig1;CL24909Contig1;CL104695Contig1;CL110666Contig1;CL106973Contig1;CL16917Contig1;CL110729Contig1;CL118…
49	Signaling pathways regulating pluripotency of stem cells	105	281	0.610542	ko04550	CL42374Contig1;CL109477Contig1;CL142862Contig1;CL11117Contig1;CL86726Contig1;CL1267Contig1;CL15769Contig1;CL94012Contig1;CL36390Contig1;CL116972Contig1;CL99458Contig1;CL39316Contig1;comp280287_c0_seq1;CL6093Contig1;CL105814Contig1;CL108008Contig1;CL114330Contig1;CL3645Contig1;CL118710Contig1;CL114741Contig1;CL2678Contig2;CL2917Contig1;CL125912Contig1;CL26573Contig1;CL113343Contig1;CL4661Contig1;C…
50	Thyroid hormone signaling pathway	104	223	0.00460288	ko04919	CL103521Contig1;CL92521Contig1;CL116117Contig1;CL110843Contig1;CL11117Contig1;CL119827Contig1;CL15769Contig1;CL3211Contig1;CL52789Contig1;CL4821Contig1;CL3088Contig1;CL116621Contig1;CL100056Contig1;CL102388Contig1;CL5227Contig1;CL58435Contig1;CL1083Contig3;CL13255Contig1;CL110152Contig1;CL101995Contig1;CL102849Contig1;CL121461Contig1;CL16804Contig1;CL118710Contig1;CL108973Contig1;CL113991Contig1;…
51	Choline metabolism in cancer	103	405	1	ko05231	CL7391Contig1;CL1663Contig1;CL1053Contig2;CL105278Contig1;CL113724Contig1;CL118031Contig1;CL11117Contig1;CL139478Contig1;CL15769Contig1;CL3211Contig1;CL92255Contig1;CL59758Contig1;CL109481Contig1;CL66486Contig1;CL20782Contig1;CL22887Contig1;CL22704Contig1;CL18034Contig1;CL5227Contig1;CL14598Contig1;CL103563Contig1;CL118710Contig1;CL12705Contig1;CL108877Contig1;CL123145Contig1;CL25701Contig1;CL855…
52	AMPK signaling pathway	99	213	0.0061937	ko04152	CL1364Contig1;CL73992Contig1;CL106925Contig1;CL11117Contig1;CL102088Contig1;CL67514Contig1;CL20270Contig1;CL18312Contig1;CL107085Contig1;CL73951Contig1;CL52789Contig1;CL24970Contig1;CL5754Contig1;CL5553Contig1;CL106963Contig1;CL104130Contig1;CL9241Contig1;CL1457Contig2;CL9407Contig1;CL16201Contig1;CL107431Contig1;CL108476Contig1;CL41159Contig1;CL110736Contig1;CL110963Contig1;CL114330Contig1;CL118…
53	Fc gamma R-mediated phagocytosis	99	400	1	ko04666	CL7391Contig1;CL1053Contig2;CL105278Contig1;CL113724Contig1;CL3038Contig1;CL10991Contig1;CL118031Contig1;CL11117Contig1;CL15769Contig1;CL92255Contig1;CL66486Contig1;CL1229Contig2;CL20782Contig1;CL93034Contig1;CL22887Contig1;CL5840Contig1;CL138001Contig1;CL110891Contig1;CL18243Contig1;CL105198Contig1;CL18034Contig1;CL50740Contig1;CL5227Contig1;CL3536Contig1;CL107166Contig1;CL13255Contig1;CL14598Co…
54	Cell adhesion molecules (CAMs)	98	226	0.0527606	ko04514	CL94398Contig1;CL143928Contig1;CL91762Contig1;CL104741Contig1;CL109702Contig1;CL100986Contig1;CL20417Contig1;CL98600Contig1;CL99791Contig1;CL97058Contig1;CL114636Contig1;CL2379Contig1;CL5505Contig1;CL32649Contig1;CL108385Contig1;CL82885Contig1;CL49906Contig1;CL108217Contig1;CL91009Contig1;CL2436Contig1;CL18523Contig1;CL107317Contig1;CL110532Contig1;CL4910Contig1;CL8314Contig1;CL64627Contig1;CL101…
55	Hippo signaling pathway	97	238	0.202214	ko04390	CL47978Contig1;CL112451Contig1;CL794Contig2;CL22714Contig1;CL142862Contig1;CL97638Contig1;CL109441Contig1;CL118420Contig1;CL102837Contig1;CL116972Contig1;CL6093Contig1;CL108476Contig1;CL105244Contig1;CL21276Contig1;CL4662Contig1;CL114741Contig1;CL6513Contig1;CL2678Contig2;CL2917Contig1;CL45861Contig1;CL108429Contig1;CL140379Contig1;CL103253Contig1;CL3329Contig1;CL26573Contig1;CL107165Contig1;CL98…
56	Dilated cardiomyopathy	95	289	0.970662	ko05414	CL61297Contig1;CL3068Contig1;CL26468Contig1;CL25060Contig1;CL146002Contig1;CL25077Contig1;CL21581Contig1;CL4821Contig1;CL92779Contig1;CL1952Contig1;CL91512Contig1;CL34509Contig1;CL63194Contig1;CL106921Contig1;CL24326Contig1;CL56774Contig1;CL23554Contig1;CL15734Contig1;CL106973Contig1;CL109089Contig1;CL14922Contig1;CL140379Contig1;CL140363Contig1;CL109207Contig1;CL112040Contig1;CL151427Contig1;CL3…
57	Wnt signaling pathway	94	256	0.683391	ko04310	CL107396Contig1;CL92521Contig1;CL93249Contig1;CL110374Contig1;CL142862Contig1;CL81403Contig1;CL88027Contig1;CL91129Contig1;CL59758Contig1;CL4821Contig1;CL116972Contig1;CL110590Contig1;CL106963Contig1;CL80840Contig1;CL18034Contig1;CL5227Contig1;CL105244Contig1;CL110736Contig1;CL1464Contig1;CL121461Contig1;CL149179Contig1;CL114741Contig1;CL3982Contig1;CL108877Contig1;CL146112Contig1;CL2678Contig2;C…
58	Hypertrophic cardiomyopathy (HCM)	94	285	0.966879	ko05410	CL61297Contig1;CL3068Contig1;CL26468Contig1;CL102088Contig1;CL25060Contig1;CL146002Contig1;CL25077Contig1;CL24970Contig1;CL1952Contig1;CL91512Contig1;CL34509Contig1;CL63194Contig1;CL106921Contig1;CL27718Contig1;CL24326Contig1;CL56774Contig1;CL23554Contig1;CL15734Contig1;CL109089Contig1;CL14922Contig1;CL140379Contig1;CL140363Contig1;CL109207Contig1;CL112040Contig1;CL151427Contig1;CL34483Contig1;CL…
59	mRNA surveillance pathway	93	257	0.744182	ko03015	CL23683Contig1;CL107998Contig1;CL111650Contig1;CL25501Contig1;CL18462Contig1;CL116504Contig1;CL4066Contig1;CL1739Contig1;CL26317Contig1;CL5754Contig1;CL25055Contig1;CL19938Contig1;CL90258Contig1;CL101506Contig1;CL107083Contig1;CL108668Contig1;CL106920Contig1;CL108476Contig1;CL5824Contig1;CL24981Contig1;CL107884Contig1;CL107650Contig1;CL1442Contig1;CL40209Contig1;CL112290Contig1;CL371Contig1;CL332…
60	Cell cycle	92	217	0.0972272	ko04110	CL103521Contig1;CL20976Contig1;CL119321Contig1;CL108663Contig1;CL115686Contig1;CL114341Contig1;CL116908Contig1;CL7395Contig1;CL90101Contig1;CL12636Contig1;CL6544Contig1;CL118920Contig1;CL107932Contig1;CL102813Contig1;CL64050Contig1;CL105244Contig1;CL109503Contig1;CL108872Contig1;CL1516Contig1;CL121461Contig1;CL5177Contig1;CL107625Contig1;CL24267Contig1;CL4046Contig1;CL140379Contig1;CL107432Contig…
61	Neurotrophin signaling pathway	91	205	0.0323327	ko04722	CL21701Contig1;CL7499Contig1;CL3038Contig1;CL12029Contig1;CL104433Contig1;CL11117Contig1;CL139478Contig1;CL15769Contig1;CL647Contig1;CL59758Contig1;CL122389Contig1;CL107768Contig1;CL93753Contig1;CL108260Contig1;CL93034Contig1;CL9407Contig1;CL110918Contig1;CL138001Contig1;CL4755Contig2;CL16097Contig1;CL3536Contig1;CL13255Contig1;CL17803Contig1;CL104198Contig1;CL149179Contig1;CL118710Contig1;CL1106…
62	Lysosome	90	182	0.000866184	ko04142	CL103411Contig1;CL2783Contig1;CL105910Contig1;CL10185Contig1;CL108808Contig1;CL414Contig1;CL21182Contig1;CL4502Contig1;CL30285Contig1;CL140743Contig1;CL110404Contig1;CL435Contig1;CL68848Contig1;CL103196Contig1;CL35070Contig1;CL19854Contig1;CL118570Contig1;CL108603Contig1;CL20030Contig1;CL81750Contig1;CL92435Contig1;CL25383Contig1;CL107357Contig1;CL108541Contig1;CL19845Contig1;CL63322Contig1;CL107…
63	Dopaminergic synapse	88	209	0.11708	ko04728	CL92521Contig1;CL2968Contig1;CL647Contig1;CL59758Contig1;CL5754Contig1;CL5243Contig1;CL4821Contig1;CL9241Contig1;CL110797Contig1;CL108476Contig1;CL110121Contig1;CL5227Contig1;CL118998Contig1;CL149179Contig1;CL118710Contig1;CL19576Contig1;CL902Contig1;CL103252Contig1;CL110729Contig1;CL112815Contig1;CL101450Contig1;CL3329Contig1;CL107165Contig1;CL137779Contig1;CL110119Contig1;CL106936Contig1;CL2171…
64	Arrhythmogenic right ventricular cardiomyopathy (ARVC)	86	232	0.631574	ko05412	CL61297Contig1;CL111025Contig1;CL3068Contig1;CL21126Contig1;CL115225Contig1;CL146002Contig1;CL25077Contig1;CL114636Contig1;CL18252Contig1;CL24326Contig1;CL108055Contig1;CL15734Contig1;CL102980Contig1;CL19771Contig1;CL109089Contig1;CL14922Contig1;CL140363Contig1;CL108902Contig1;CL109207Contig1;CL112040Contig1;CL151427Contig1;CL50422Contig1;CL34483Contig1;CL107952Contig1;comp415926_c0_seq1;CL58613C…
65	Pyrimidine metabolism	85	182	0.00860077	ko00240	CL1550Contig1;CL15332Contig1;CL103048Contig1;CL179Contig1;CL328Contig1;CL116609Contig1;CL114963Contig1;CL146608Contig1;CL136666Contig1;CL79813Contig1;CL4147Contig1;CL86685Contig1;CL19112Contig1;CL10063Contig1;CL9289Contig1;CL3361Contig1;CL630Contig1;CL107242Contig1;CL1383Contig1;CL117027Contig1;CL1175Contig2;CL32207Contig1;CL2809Contig1;CL5487Contig1;CL107066Contig1;CL1336Contig1;CL97027Contig1;C…
66	Biosynthesis of amino acids	84	193	0.0604395	ko01230	CL1364Contig1;CL26491Contig1;CL6Contig1;CL133811Contig1;comp377062_c0_seq12;CL116500Contig1;CL112078Contig1;CL8451Contig1;CL12688Contig1;CL4528Contig1;CL115976Contig1;CL17745Contig1;CL170Contig2;CL185Contig1;CL104626Contig1;CL107452Contig1;CL63315Contig1;CL111438Contig1;CL119744Contig1;CL528Contig1;CL363Contig1;CL110703Contig1;CL108147Contig1;CL424Contig1;CL126884Contig1;CL138Contig1;CL109722Cont…
67	Shigellosis	84	428	1	ko05131	CL26450Contig1;CL1053Contig2;CL105278Contig1;CL11688Contig1;CL113724Contig1;CL3038Contig1;CL118206Contig1;CL118031Contig1;CL15769Contig1;CL92255Contig1;CL59758Contig1;CL18635Contig1;CL22597Contig1;CL66486Contig1;CL20782Contig1;CL22887Contig1;CL110891Contig1;CL96080Contig1;CL18243Contig1;CL23064Contig1;CL3536Contig1;CL142360Contig1;CL106986Contig1;CL55693Contig1;CL14598Contig1;CL24071Contig1;CL108…
68	Hepatitis B	83	185	0.0291739	ko05161	CL108722Contig1;CL11117Contig1;CL116908Contig1;CL88027Contig1;CL15769Contig1;CL59758Contig1;CL100239Contig1;CL110590Contig1;CL108260Contig1;CL9241Contig1;CL6322Contig1;CL5227Contig1;CL106986Contig1;CL121461Contig1;CL118710Contig1;CL24342Contig1;CL95261Contig1;CL146112Contig1;CL37136Contig1;CL24267Contig1;CL140379Contig1;CL20030Contig1;CL107432Contig1;CL146240Contig1;CL110119Contig1;CL25130Contig1…
69	Adrenergic signaling in cardiomyocytes	82	208	0.347298	ko04261	CL92521Contig1;CL61297Contig1;CL104433Contig1;CL11117Contig1;CL15769Contig1;CL647Contig1;CL5754Contig1;CL21581Contig1;CL4821Contig1;CL92779Contig1;CL108260Contig1;CL91512Contig1;CL34509Contig1;CL9241Contig1;CL108476Contig1;CL15734Contig1;CL149179Contig1;CL118710Contig1;CL107294Contig1;CL104695Contig1;CL106973Contig1;CL110955Contig1;CL24993Contig1;CL110729Contig1;CL14922Contig1;CL3329Contig1;CL107…
70	Small cell lung cancer	81	194	0.146687	ko05222	CL1053Contig1;CL2597Contig1;CL104565Contig1;CL45705Contig1;CL5748Contig1;CL11117Contig1;CL116908Contig1;CL40874Contig1;CL148129Contig1;CL103720Contig1;CL552Contig1;CL108260Contig1;CL24707Contig1;CL106986Contig1;CL107531Contig1;CL31180Contig1;CL104198Contig1;CL118710Contig1;CL16776Contig1;CL21936Contig1;CL24267Contig1;CL108364Contig1;CL109207Contig1;CL116417Contig1;CL27449Contig1;CL25130Contig1;CL…
71	FoxO signaling pathway	81	197	0.190832	ko04068	CL8614Contig1;CL14468Contig1;CL10Contig2;CL22714Contig1;CL11117Contig1;CL102088Contig1;CL139478Contig1;CL15769Contig1;CL52789Contig1;CL59758Contig1;CL24970Contig1;CL23716Contig1;CL12636Contig1;CL9407Contig1;CL106986Contig1;CL110963Contig1;CL114330Contig1;CL121461Contig1;CL118710Contig1;CL6814Contig2;CL103773Contig1;CL10202Contig1;CL140379Contig1;CL107432Contig1;CL21716Contig1;CL7779Contig1;CL2261…
72	Phosphatidylinositol signaling system	80	171	0.00978055	ko04070	CL92521Contig1;CL11117Contig1;CL18317Contig1;CL647Contig1;CL17687Contig1;CL110949Contig1;CL109481Contig1;CL92034Contig1;CL49379Contig1;CL49Contig1;CL2492Contig1;CL5525Contig1;CL5227Contig1;CL58435Contig1;CL13255Contig1;CL103563Contig1;CL123145Contig1;CL110729Contig1;CL1408Contig2;CL107552Contig1;CL23276Contig1;CL125651Contig1;CL7779Contig1;CL104520Contig1;CL107688Contig1;CL21939Contig1;CL112384Co…
73	Leukocyte transendothelial migration	79	189	0.146388	ko04670	CL92317Contig1;CL11688Contig1;CL10991Contig1;CL107593Contig1;CL11117Contig1;CL21126Contig1;CL115225Contig1;CL94221Contig1;CL110918Contig1;CL108949Contig1;CL108751Contig1;CL18034Contig1;CL5227Contig1;CL13255Contig1;CL65147Contig1;CL20055Contig1;CL5559Contig1;CL8943Contig1;CL118229Contig1;CL107697Contig1;CL109207Contig1;comp415926_c0_seq1;CL7779Contig1;CL58613Contig1;CL133896Contig1;CL1595Contig1;C…
74	Parkinson's disease	79	199	0.320122	ko05012	CL99771Contig1;CL349Contig1;CL124051Contig1;CL112615Contig1;CL109623Contig1;CL5243Contig1;CL4821Contig1;CL102907Contig1;CL10467Contig1;CL106235Contig1;CL103431Contig1;CL6322Contig1;CL1674Contig1;CL48Contig1;CL56908Contig1;CL19576Contig1;CL6947Contig1;CL103252Contig1;CL109866Contig1;CL112815Contig1;CL99746Contig1;CL303Contig1;CL99782Contig1;CL14225Contig1;CL139046Contig1;CL94959Contig1;CL249Contig…
75	Hippo signaling pathway -fly	78	155	0.000903637	ko04391	CL88069Contig1;CL47978Contig1;CL112451Contig1;CL49049Contig1;CL794Contig2;CL108952Contig1;CL97638Contig1;CL59758Contig1;CL112949Contig1;CL118420Contig1;CL96766Contig1;CL19857Contig1;CL6329Contig1;CL108476Contig1;CL18626Contig1;CL2828Contig1;CL18707Contig1;CL4662Contig1;CL111523Contig1;CL24267Contig1;CL45861Contig1;CL104091Contig1;CL103253Contig1;CL107165Contig1;CL98773Contig1;CL110909Contig1;CL22…
76	Oocyte meiosis	77	159	0.00372734	ko04114	CL20976Contig1;CL119321Contig1;CL110374Contig1;CL7395Contig1;CL15769Contig1;CL647Contig1;CL21581Contig1;CL4821Contig1;CL92779Contig1;CL118920Contig1;CL102813Contig1;CL108476Contig1;CL16097Contig1;CL114330Contig1;CL149179Contig1;CL5177Contig1;CL107625Contig1;CL107701Contig1;CL106973Contig1;CL110729Contig1;CL24267Contig1;CL108429Contig1;CL3329Contig1;CL107165Contig1;CL43Contig4;CL17205Contig1;CL107…
77	Cholinergic synapse	76	179	0.113495	ko04725	CL92521Contig1;CL11117Contig1;CL2968Contig1;CL15769Contig1;CL21581Contig1;CL4821Contig1;CL92779Contig1;CL108260Contig1;CL39316Contig1;CL9241Contig1;CL110797Contig1;CL115549Contig1;CL5227Contig1;CL117105Contig1;CL149179Contig1;CL118710Contig1;CL19437Contig1;CL106973Contig1;CL118773Contig1;CL9202Contig1;CL85585Contig1;CL101450Contig1;CL109380Contig1;CL25130Contig1;CL106936Contig1;CL21716Contig1;CL1…
78	Complement and coagulation cascades	76	214	0.785387	ko04610	CL13208Contig1;CL76075Contig1;CL110108Contig1;CL11733Contig1;CL90810Contig1;CL109459Contig1;CL19223Contig1;CL117408Contig1;CL104067Contig1;CL72369Contig1;CL107728Contig1;CL92283Contig1;CL51842Contig1;CL14493Contig1;CL87430Contig1;CL135148Contig1;CL14710Contig1;CL28625Contig1;CL108819Contig1;CL103797Contig1;CL1254Contig1;CL10282Contig1;CL11357Contig1;CL110957Contig1;CL1269Contig1;CL86681Contig1;CL…
79	Salmonella infection	76	367	1	ko05132	CL1053Contig2;CL105278Contig1;CL113724Contig1;CL118031Contig1;CL15769Contig1;CL92255Contig1;CL59758Contig1;CL66486Contig1;CL20782Contig1;CL90062Contig1;CL22887Contig1;CL110891Contig1;CL96080Contig1;CL18243Contig1;CL23064Contig1;CL14598Contig1;CL104506Contig1;CL24342Contig1;CL95798Contig1;CL101140Contig1;CL109867Contig1;CL118229Contig1;CL107346Contig1;CL17717Contig1;CL4204Contig1;CL57453Contig1;CL…
80	Alcoholism	75	170	0.0523615	ko05034	CL103521Contig1;CL2968Contig1;CL139478Contig1;CL20270Contig1;CL15769Contig1;CL647Contig1;CL5243Contig1;CL107849Contig1;CL9241Contig1;CL7475Contig1;CL110797Contig1;CL110121Contig1;CL19576Contig1;CL95Contig1;CL103252Contig1;CL110729Contig1;CL107019Contig1;CL101450Contig1;CL3329Contig1;CL110119Contig1;CL108458Contig1;CL106936Contig1;CL25705Contig1;CL23340Contig1;CL13759Contig1;CL107688Contig1;CL2193…
81	Peroxisome	75	172	0.0675859	ko04146	CL22251Contig1;CL121321Contig1;CL10Contig2;CL10906Contig1;CL6155Contig1;CL4031Contig1;CL38100Contig1;CL6373Contig1;CL134909Contig1;CL104152Contig1;CL110877Contig1;CL1Contig1;CL79971Contig1;CL137080Contig1;CL7028Contig2;CL23435Contig1;CL105953Contig1;CL93Contig1;CL104020Contig1;CL108513Contig1;CL107119Contig1;comp391929_c1_seq8;CL53572Contig1;CL104792Contig1;CL110254Contig1;CL11946Contig1;CL4665Co…
82	Glutamatergic synapse	75	204	0.653811	ko04724	CL92521Contig1;CL110374Contig1;CL2968Contig1;CL125994Contig1;CL15769Contig1;CL87154Contig1;CL97219Contig1;CL21581Contig1;CL4821Contig1;CL92779Contig1;CL7475Contig1;CL110797Contig1;CL5227Contig1;CL118998Contig1;CL106973Contig1;CL108665Contig1;CL112709Contig1;CL7331Contig1;CL107019Contig1;CL10202Contig1;CL101450Contig1;CL19001Contig1;CL88928Contig1;CL57959Contig1;CL125651Contig1;CL93450Contig1;CL46…
83	Non-alcoholic fatty liver disease (NAFLD)	75	206	0.693202	ko04932	CL7499Contig1;CL121894Contig1;CL349Contig1;CL11117Contig1;CL102088Contig1;CL124051Contig1;CL107520Contig1;CL59758Contig1;CL24970Contig1;CL6322Contig1;CL1032Contig1;CL48Contig1;CL118710Contig1;CL56908Contig1;CL6947Contig1;CL110195Contig1;CL132230Contig1;CL303Contig1;CL14225Contig1;CL109119Contig1;CL116368Contig1;CL21716Contig1;CL249Contig1;CL7779Contig1;CL104301Contig1;CL107974Contig1;CL107499Cont…
84	HIF-1 signaling pathway	73	154	0.00869356	ko04066	CL6Contig1;CL11117Contig1;CL15769Contig1;CL3211Contig1;CL24212Contig1;CL41569Contig1;CL108260Contig1;CL108949Contig1;CL2771Contig1;CL5227Contig1;CL1083Contig3;CL13255Contig1;CL114330Contig1;CL121461Contig1;CL149179Contig1;CL107452Contig1;CL118710Contig1;CL24342Contig1;CL22905Contig1;CL105368Contig1;CL107432Contig1;CL25527Contig1;CL25130Contig1;CL21716Contig1;CL7779Contig1;CL22614Contig1;CL18810Co…
85	Estrogen signaling pathway	73	162	0.0335052	ko04915	CL92521Contig1;CL107593Contig1;CL11117Contig1;CL2968Contig1;CL139478Contig1;CL11365Contig1;CL15769Contig1;CL647Contig1;CL21581Contig1;CL4821Contig1;CL92779Contig1;CL93034Contig1;CL9241Contig1;CL138001Contig1;CL118710Contig1;CL85483Contig1;CL110666Contig1;CL106973Contig1;CL55Contig1;CL110729Contig1;CL137779Contig1;CL110119Contig1;CL106936Contig1;CL21367Contig1;CL21716Contig1;CL125651Contig1;CL7779…
86	Toxoplasmosis	73	165	0.0512168	ko05145	CL104741Contig1;CL5748Contig1;CL11117Contig1;CL2968Contig1;CL15769Contig1;CL59758Contig1;CL106963Contig1;CL108260Contig1;CL24707Contig1;CL39316Contig1;CL6322Contig1;CL106986Contig1;CL110736Contig1;CL104198Contig1;CL118710Contig1;CL24342Contig1;CL55Contig1;CL21936Contig1;CL108364Contig1;CL140379Contig1;CL126566Contig1;CL109207Contig1;CL116417Contig1;CL27449Contig1;CL25130Contig1;CL21716Contig1;CL7…
87	Cytokine-cytokine receptor interaction	73	178	0.208929	ko04060	CL8614Contig1;CL1663Contig1;CL122615Contig1;CL21715Contig1;CL22714Contig1;CL6416Contig1;CL104741Contig1;CL102801Contig1;CL20583Contig1;CL19220Contig1;CL24777Contig1;CL110979Contig1;CL6093Contig1;CL25285Contig1;CL105814Contig1;CL119305Contig1;CL3645Contig1;CL11Contig7;CL108846Contig1;CL25701Contig1;CL140844Contig1;CL22021Contig1;CL140379Contig1;CL126566Contig1;CL109727Contig1;CL64051Contig1;CL1088…
88	Measles	70	178	0.363881	ko05162	CL8614Contig1;CL11117Contig1;CL81403Contig1;CL107520Contig1;CL100239Contig1;CL106963Contig1;CL39316Contig1;CL110617Contig1;CL105244Contig1;CL21276Contig1;CL106986Contig1;CL110736Contig1;CL104198Contig1;CL102700Contig1;CL118710Contig1;CL24342Contig1;CL95261Contig1;CL55Contig1;CL24267Contig1;CL118913Contig1;CL97987Contig1;CL107432Contig1;CL126566Contig1;CL146240Contig1;CL108442Contig1;CL109119Conti…
89	Bile secretion	70	191	0.659336	ko04976	CL20018Contig1;CL61831Contig1;CL42Contig2;CL111460Contig1;CL462Contig1;CL110328Contig1;CL21581Contig1;CL4821Contig1;CL499Contig1;CL92779Contig1;CL104130Contig1;CL103764Contig1;CL104753Contig1;CL1083Contig3;CL23435Contig1;CL98183Contig1;CL106973Contig1;CL135785Contig1;CL24993Contig1;CL338Contig1;CL24674Contig1;CL21945Contig1;CL21528Contig1;CL54852Contig1;CL7537Contig1;CL108840Contig1;CL92Contig1;C…
90	Chronic myeloid leukemia	69	134	0.000724929	ko05220	CL103521Contig1;CL52544Contig1;CL3038Contig1;CL22714Contig1;CL11117Contig1;CL116908Contig1;CL139478Contig1;CL15769Contig1;CL110999Contig1;CL100239Contig1;CL109081Contig1;CL2796Contig2;CL110918Contig1;CL105089Contig1;CL3536Contig1;CL106986Contig1;CL5634Contig1;CL1464Contig1;CL118710Contig1;CL2787Contig1;CL140379Contig1;CL107432Contig1;CL21716Contig1;CL7779Contig1;CL118729Contig1;CL21604Contig1;CL1…
91	Pathogenic Escherichia coli infection	69	234	0.997348	ko05130	CL105199Contig1;CL105278Contig1;CL19932Contig1;CL113724Contig1;CL109332Contig1;CL93772Contig1;CL139668Contig1;CL108611Contig1;CL66486Contig1;CL110891Contig1;CL18243Contig1;CL6045Contig1;CL1281Contig1;CL24342Contig1;CL149116Contig1;CL108886Contig1;CL5559Contig1;CL118229Contig1;CL107697Contig1;CL19560Contig1;CL138154Contig1;CL109207Contig1;CL5599Contig2;CL125759Contig1;CL271Contig1;CL113898Contig1;…
92	Pancreatic secretion	68	183	0.60077	ko04972	CL92521Contig1;CL13208Contig1;CL73992Contig1;CL11598Contig1;CL86891Contig1;CL20744Contig1;CL21480Contig1;CL21581Contig1;CL92779Contig1;CL5227Contig1;CL41159Contig1;CL107294Contig1;CL106973Contig1;CL24993Contig1;CL109695Contig1;CL107697Contig1;CL26284Contig1;CL125651Contig1;CL4986Contig1;CL93450Contig1;CL46829Contig1;CL108840Contig1;CL2713Contig1;CL73619Contig1;CL21227Contig1;CL1595Contig1;CL15165…
93	Progesterone-mediated oocyte maturation	67	139	0.00699114	ko04914	CL20976Contig1;CL11117Contig1;CL15769Contig1;CL59758Contig1;CL21581Contig1;CL4821Contig1;CL92779Contig1;CL12636Contig1;CL118920Contig1;CL102813Contig1;CL16097Contig1;CL114330Contig1;CL5177Contig1;CL107625Contig1;CL118710Contig1;CL106973Contig1;CL21716Contig1;CL43Contig4;CL17205Contig1;CL7779Contig1;CL13143Contig1;CL111030Contig1;CL53953Contig1;CL131301Contig1;CL16694Contig1;CL5670Contig1;CL64493C…
94	Serotonergic synapse	67	163	0.209988	ko04726	CL92521Contig1;CL86796Contig1;CL2968Contig1;CL19086Contig1;CL15769Contig1;CL5243Contig1;CL4821Contig1;CL1661Contig1;CL6322Contig1;CL110797Contig1;CL110121Contig1;CL5227Contig1;CL101450Contig1;CL137779Contig1;CL109858Contig1;CL125651Contig1;CL109355Contig1;CL95503Contig1;CL93450Contig1;CL111160Contig1;CL149043Contig1;CL46829Contig1;CL111030Contig1;CL118887Contig1;CL1595Contig1;CL21672Contig1;CL110…
95	Osteoclast differentiation	66	146	0.0373776	ko04380	CL92317Contig1;CL22714Contig1;CL110374Contig1;CL11117Contig1;CL88027Contig1;CL15769Contig1;CL59758Contig1;CL110590Contig1;CL106963Contig1;CL108004Contig1;CL865Contig1;CL108949Contig1;CL108206Contig1;CL106986Contig1;CL110736Contig1;CL13255Contig1;CL104198Contig1;CL118710Contig1;CL103344Contig1;CL149579Contig1;CL95261Contig1;CL146112Contig1;CL11Contig7;CL140844Contig1;CL21716Contig1;CL7779Contig1;C…
96	Jak-STAT signaling pathway	66	150	0.0662836	ko04630	CL122615Contig1;CL52544Contig1;CL104565Contig1;CL102801Contig1;CL11117Contig1;CL139478Contig1;CL100239Contig1;CL10840Contig1;CL39316Contig1;CL110918Contig1;CL108859Contig1;CL99174Contig1;CL25285Contig1;CL105244Contig1;CL105814Contig1;CL115817Contig1;CL121461Contig1;CL118710Contig1;CL95261Contig1;CL126566Contig1;CL64051Contig1;CL21716Contig1;CL112034Contig1;CL7779Contig1;CL21604Contig1;CL38581Cont…
97	Retrograde endocannabinoid signaling	66	163	0.259174	ko04723	CL92521Contig1;CL2968Contig1;CL15769Contig1;CL59758Contig1;CL21581Contig1;CL4821Contig1;CL92779Contig1;CL83083Contig1;CL119045Contig1;CL110797Contig1;CL5227Contig1;CL115719Contig1;CL118998Contig1;CL18482Contig1;CL106973Contig1;CL150401Contig1;CL101450Contig1;CL137779Contig1;CL30112Contig1;CL125651Contig1;CL116675Contig1;CL12729Contig1;CL46829Contig1;CL15682Contig1;CL1573Contig1;CL118887Contig1;CL…
98	Circadian entrainment	66	169	0.393424	ko04713	CL2923Contig1;CL92521Contig1;CL152234Contig1;CL104433Contig1;CL2968Contig1;CL15769Contig1;CL647Contig1;CL88303Contig1;CL21581Contig1;CL4821Contig1;CL14956Contig1;CL137190Contig1;CL92779Contig1;CL110797Contig1;CL5227Contig1;CL118998Contig1;CL149179Contig1;CL21940Contig1;CL106973Contig1;CL110729Contig1;CL107019Contig1;CL101450Contig1;CL137779Contig1;CL21825Contig1;CL18423Contig1;CL125651Contig1;CL1…
99	Cell cycle - yeast	65	123	0.000389808	ko04111	CL20976Contig1;CL119321Contig1;CL108663Contig1;CL115686Contig1;CL56255Contig1;CL114341Contig1;CL8266Contig1;CL7395Contig1;CL6544Contig1;CL118920Contig1;CL102813Contig1;CL108476Contig1;CL109503Contig1;CL108872Contig1;CL4662Contig1;CL1516Contig1;CL5177Contig1;CL107625Contig1;CL117564Contig1;CL4046Contig1;CL103253Contig1;CL110366Contig1;CL107165Contig1;CL57461Contig1;CL92357Contig1;CL109667Contig1;C…
100	Gastric acid secretion	65	142	0.0289019	ko04971	comp417156_c0_seq11;CL92521Contig1;CL647Contig1;CL29730Contig1;CL108354Contig1;CL21581Contig1;CL4821Contig1;CL92779Contig1;CL115523Contig1;CL5227Contig1;CL93684Contig1;CL149179Contig1;CL106973Contig1;CL118773Contig1;CL24993Contig1;CL110729Contig1;comp416926_c0_seq3;CL125651Contig1;CL108479Contig1;CL107688Contig1;CL21939Contig1;CL46829Contig1;CL99981Contig1;CL111002Contig1;CL104772Contig1;CL1595Co…
101	ABC transporters	65	153	0.128131	ko02010	CL20018Contig1;CL7164Contig1;CL61831Contig1;CL30091Contig1;CL414Contig1;CL462Contig1;CL499Contig1;CL1Contig1;CL104753Contig1;CL1728Contig1;CL98183Contig1;CL2301Contig1;CL338Contig1;CL23073Contig1;CL103964Contig1;CL109636Contig1;CL21945Contig1;CL11946Contig1;CL76639Contig1;CL54852Contig1;CL7692Contig1;CL5984Contig1;CL92Contig1;CL14572Contig1;CL21012Contig1;CL25150Contig1;CL1537Contig1;CL1208Contig…
102	Inflammatory mediator regulation of TRP channels	64	147	0.0843394	ko04750	CL92521Contig1;CL11117Contig1;CL19086Contig1;CL647Contig1;CL59758Contig1;CL136307Contig1;CL21581Contig1;CL4821Contig1;CL92779Contig1;CL93034Contig1;CL22792Contig1;CL1262Contig1;CL138001Contig1;CL5227Contig1;CL13255Contig1;CL149179Contig1;CL110666Contig1;CL106973Contig1;CL110729Contig1;CL140844Contig1;CL3329Contig1;CL125651Contig1;CL106969Contig1;CL7779Contig1;CL107688Contig1;CL21939Contig1;CL1111…
103	Prostate cancer	62	127	0.00626314	ko05215	CL1663Contig1;CL11117Contig1;CL116908Contig1;CL139478Contig1;CL15769Contig1;CL52789Contig1;CL36390Contig1;CL108260Contig1;CL9241Contig1;CL106986Contig1;CL114330Contig1;CL121461Contig1;CL118710Contig1;CL24267Contig1;CL25701Contig1;CL107432Contig1;CL25130Contig1;CL106936Contig1;CL21367Contig1;CL21716Contig1;CL7779Contig1;CL22614Contig1;CL111030Contig1;CL107974Contig1;CL131301Contig1;CL117911Contig1…
104	T cell receptor signaling pathway	62	152	0.240405	ko04660	CL52544Contig1;CL89953Contig1;CL110374Contig1;CL11117Contig1;CL139478Contig1;CL88027Contig1;CL15769Contig1;CL6440Contig1;CL2379Contig1;CL110590Contig1;CL106963Contig1;CL15875Contig1;CL106986Contig1;CL110736Contig1;CL65147Contig1;CL118710Contig1;CL146112Contig1;CL107697Contig1;CL138154Contig1;CL21716Contig1;CL7779Contig1;CL21604Contig1;CL106723Contig1;CL38581Contig1;CL11032Contig1;CL110368Contig1;…
105	GABAergic synapse	62	163	0.499665	ko04727	CL119078Contig1;CL2968Contig1;CL21581Contig1;CL4821Contig1;CL92779Contig1;CL83083Contig1;CL119045Contig1;CL110797Contig1;CL5227Contig1;CL115719Contig1;CL85483Contig1;CL6236Contig1;CL106973Contig1;CL150401Contig1;CL101450Contig1;CL46471Contig1;CL103991Contig1;CL116675Contig1;CL1595Contig1;CL21672Contig1;CL110194Contig1;CL6249Contig1;CL141811Contig1;CL103806Contig1;CL108342Contig1;CL104430Contig1;C…
106	Natural killer cell mediated cytotoxicity	61	118	0.00117236	ko04650	CL8614Contig1;CL66121Contig1;CL89953Contig1;CL102982Contig1;CL110374Contig1;CL11117Contig1;CL139478Contig1;CL88027Contig1;CL15769Contig1;CL110590Contig1;CL110918Contig1;CL18034Contig1;CL6322Contig1;CL5227Contig1;CL13255Contig1;CL65147Contig1;CL102700Contig1;CL108877Contig1;CL146112Contig1;CL107314Contig1;CL7779Contig1;CL111030Contig1;CL38581Contig1;CL11032Contig1;CL105023Contig1;CL107498Contig1;C…
107	Synaptic vesicle cycle	61	133	0.0312675	ko04721	CL112532Contig1;CL104787Contig1;CL119113Contig1;CL108808Contig1;CL138160Contig1;CL5243Contig1;CL1696Contig1;CL102923Contig1;CL83083Contig1;CL118615Contig1;CL5411Contig1;CL19437Contig1;CL108158Contig1;CL105496Contig1;CL132316Contig1;CL108530Contig1;CL91052Contig1;CL118231Contig1;CL112671Contig1;CL138090Contig1;CL102018Contig1;CL1573Contig1;CL37218Contig1;CL4217Contig1;comp336081_c0_seq1;CL36503Con…
108	Glycerophospholipid metabolism	60	154	0.404252	ko00564	CL7391Contig1;CL5921Contig1;CL10454Contig1;CL86891Contig1;CL20744Contig1;CL21480Contig1;CL109689Contig1;CL109481Contig1;CL20560Contig1;CL6683Contig1;CL90339Contig1;CL22704Contig1;CL103563Contig1;CL123145Contig1;CL115741Contig1;CL485Contig1;CL119106Contig1;CL1408Contig2;CL26284Contig1;CL25383Contig1;CL5703Contig1;CL104792Contig1;CL112384Contig1;CL22Contig1;CL145267Contig1;CL75237Contig1;CL112144Co…
109	Lysine degradation	60	165	0.672085	ko00310	CL134035Contig1;CL109Contig1;CL110686Contig1;CL1407Contig1;CL64795Contig1;CL117259Contig1;CL86726Contig1;CL6373Contig1;CL109270Contig1;CL25422Contig1;CL113956Contig1;comp413982_c0_seq1;CL1580Contig1;CL110451Contig1;CL1319Contig1;CL18561Contig1;CL67827Contig1;CL5582Contig1;CL104257Contig1;CL7309Contig1;CL8879Contig1;CL55874Contig1;CL18538Contig1;CL144027Contig1;CL83705Contig1;CL24708Contig1;CL861C…
110	Oxidative phosphorylation	60	168	0.734514	ko00190	CL349Contig1;CL108808Contig1;CL138160Contig1;CL124051Contig1;CL112615Contig1;CL10467Contig1;CL1696Contig1;CL106235Contig1;CL102923Contig1;CL103431Contig1;CL91108Contig1;CL48Contig1;CL56908Contig1;CL6947Contig1;CL105496Contig1;CL20030Contig1;CL91052Contig1;CL303Contig1;CL14225Contig1;CL139046Contig1;CL249Contig1;CL104301Contig1;CL107872Contig1;CL4141Contig1;CL93608Contig1;CL181Contig2;CL16Contig1;…
111	Melanogenesis	57	164	0.808671	ko04916	CL92521Contig1;CL6416Contig1;CL2968Contig1;CL15769Contig1;CL647Contig1;CL21581Contig1;CL4821Contig1;CL116972Contig1;CL92779Contig1;CL9241Contig1;CL110979Contig1;CL5227Contig1;CL121461Contig1;CL149179Contig1;CL114741Contig1;CL106973Contig1;CL2678Contig2;CL110729Contig1;CL2917Contig1;CL125651Contig1;CL107688Contig1;CL21939Contig1;CL46829Contig1;CL1595Contig1;CL116276Contig1;CL87935Contig1;CL116786C…
112	Central carbon metabolism in cancer	55	111	0.00619058	ko05230	CL1364Contig1;CL100959Contig1;CL6416Contig1;CL11117Contig1;CL110361Contig1;CL15769Contig1;CL3211Contig1;CL94012Contig1;CL36390Contig1;CL93753Contig1;CL110979Contig1;CL119305Contig1;CL1083Contig3;CL118710Contig1;CL23505Contig1;CL25701Contig1;CL190Contig1;CL3522Contig1;CL21716Contig1;CL7779Contig1;CL186Contig1;CL108805Contig1;comp409946_c0_seq8;CL380Contig1;CL20613Contig1;CL9311Contig1;CL110336Cont…
113	Thyroid hormone synthesis	55	120	0.0382791	ko04918	CL68755Contig1;CL92521Contig1;CL22386Contig1;CL109125Contig1;CL136140Contig1;CL21581Contig1;CL4821Contig1;CL92779Contig1;CL9241Contig1;CL105236Contig1;CL232Contig1;CL5227Contig1;CL108277Contig1;CL18782Contig1;CL106973Contig1;CL24993Contig1;CL136062Contig1;CL1412Contig1;CL110119Contig1;CL106936Contig1;CL21367Contig1;CL125651Contig1;CL240Contig1;CL110902Contig1;CL46829Contig1;CL107974Contig1;CL1179…
114	Ribosome biogenesis in eukaryotes	55	121	0.0452068	ko03008	CL22077Contig1;CL21331Contig1;CL4430Contig1;CL28479Contig1;CL17981Contig1;CL81403Contig1;CL22103Contig1;CL5157Contig1;CL25019Contig1;CL105330Contig1;CL1655Contig1;CL22029Contig1;CL107090Contig1;CL18384Contig1;CL116212Contig1;CL104642Contig1;CL14506Contig1;CL108136Contig1;CL106965Contig1;CL92083Contig1;CL21038Contig1;CL24012Contig1;CL105538Contig1;CL17285Contig1;CL94435Contig1;CL4210Contig1;CL8768…
115	Morphine addiction	54	136	0.338229	ko05032	CL2968Contig1;CL97219Contig1;CL21581Contig1;CL4821Contig1;CL92779Contig1;CL83083Contig1;CL119045Contig1;CL110797Contig1;CL5227Contig1;CL115719Contig1;CL85483Contig1;CL106973Contig1;CL150401Contig1;CL101450Contig1;CL137779Contig1;CL116675Contig1;CL118887Contig1;CL11091Contig1;CL1595Contig1;CL21672Contig1;CL110194Contig1;CL24745Contig1;CL141811Contig1;CL103806Contig1;CL108342Contig1;CL118746Contig1…
116	Inositol phosphate metabolism	53	122	0.105951	ko00562	CL92521Contig1;CL11117Contig1;CL18317Contig1;CL17687Contig1;CL110949Contig1;CL92034Contig1;CL49379Contig1;CL49Contig1;CL2492Contig1;CL5525Contig1;CL58435Contig1;CL13255Contig1;CL107552Contig1;CL23276Contig1;CL125651Contig1;CL7779Contig1;CL104520Contig1;CL46829Contig1;CL114385Contig1;CL144833Contig1;CL12384Contig1;CL18592Contig1;CL18702Contig1;CL105267Contig1;CL17432Contig1;CL3426Contig1;CL5863Con…
117	Hepatitis C	53	123	0.120397	ko05160	CL108722Contig1;CL11117Contig1;CL139478Contig1;CL105282Contig1;CL15769Contig1;CL107520Contig1;CL59758Contig1;CL108476Contig1;CL106986Contig1;CL104198Contig1;CL118710Contig1;CL95261Contig1;CL5559Contig1;CL107165Contig1;CL109119Contig1;CL21716Contig1;CL7779Contig1;CL22614Contig1;CL111030Contig1;CL105023Contig1;CL112989Contig1;CL17485Contig1;CL134122Contig1;CL18160Contig1;CL99015Contig1;CL18700Conti…
118	Pertussis	53	126	0.170983	ko05133	CL76075Contig1;CL110108Contig1;CL90810Contig1;CL15769Contig1;CL647Contig1;CL2509Contig1;CL59758Contig1;CL18635Contig1;CL117408Contig1;CL105198Contig1;CL6322Contig1;CL87430Contig1;CL104198Contig1;CL135148Contig1;CL24342Contig1;CL110729Contig1;CL107697Contig1;CL103797Contig1;CL126566Contig1;CL109207Contig1;CL10282Contig1;CL61483Contig1;CL107688Contig1;CL110957Contig1;CL1269Contig1;CL21939Contig1;CL…
119	Gap junction	53	132	0.301897	ko04540	CL1663Contig1;CL92521Contig1;CL12029Contig1;CL109332Contig1;CL139478Contig1;CL15769Contig1;CL88303Contig1;CL21581Contig1;CL4821Contig1;CL92779Contig1;CL5227Contig1;CL149116Contig1;CL106973Contig1;CL25701Contig1;CL5599Contig2;CL125651Contig1;CL46829Contig1;CL22614Contig1;CL109796Contig1;CL23999Contig1;CL1595Contig1;CL7522Contig1;CL104430Contig1;CL110336Contig1;CL19498Contig1;CL119303Contig1;CL1072…
120	TGF-beta signaling pathway	52	123	0.161253	ko04350	CL150161Contig1;CL22714Contig1;CL109477Contig1;CL15769Contig1;CL109441Contig1;CL1212Contig1;CL107932Contig1;CL6093Contig1;CL108476Contig1;CL108968Contig1;CL121461Contig1;CL3645Contig1;CL103869Contig1;CL118229Contig1;CL107697Contig1;CL140379Contig1;CL107165Contig1;CL108628Contig1;CL109109Contig1;CL20318Contig1;CL21030Contig1;CL107355Contig1;CL117011Contig1;CL110467Contig1;CL102190Contig1;CL21026Co…
121	Colorectal cancer	51	100	0.00372913	ko05210	CL109428Contig1;CL22714Contig1;CL4690Contig1;CL142862Contig1;CL11117Contig1;CL15769Contig1;CL59758Contig1;CL108260Contig1;CL18034Contig1;CL6322Contig1;CL118710Contig1;CL108877Contig1;CL5078Contig1;CL107697Contig1;CL140379Contig1;CL26573Contig1;CL25130Contig1;CL21716Contig1;CL7779Contig1;CL111030Contig1;CL137495Contig1;CL105059Contig1;CL1631Contig1;CL99015Contig1;CL106696Contig1;CL106105Contig1;CL…
122	NOD-like receptor signaling pathway	51	120	0.151638	ko04621	CL110285Contig1;comp398618_c0_seq1;CL6285Contig1;CL15769Contig1;CL2509Contig1;CL59758Contig1;CL18635Contig1;CL103585Contig1;CL71176Contig1;CL106963Contig1;CL107115Contig1;CL106986Contig1;CL110736Contig1;CL104198Contig1;CL5596Contig1;CL20191Contig1;CL17730Contig1;CL21367Contig1;CL61483Contig1;CL20872Contig1;CL24595Contig1;CL27317Contig1;CL117911Contig1;CL64493Contig1;CL20355Contig1;CL21108Contig1;…
123	RNA degradation	51	132	0.435971	ko03018	CL1364Contig1;CL104077Contig1;CL21047Contig1;CL16387Contig1;CL105330Contig1;CL16249Contig1;CL103427Contig1;CL107452Contig1;CL24522Contig1;CL1442Contig1;CL104642Contig1;CL136451Contig1;CL107915Contig1;CL107864Contig1;CL109456Contig1;CL25114Contig1;CL117378Contig1;CL36949Contig1;CL93786Contig1;CL98305Contig1;CL90329Contig1;CL110355Contig1;CL110749Contig1;CL20883Contig1;CL109015Contig1;CL24391Contig…
124	Chagas disease (American trypanosomiasis)	51	133	0.463334	ko05142	CL92521Contig1;CL89953Contig1;CL76075Contig1;CL22714Contig1;CL11117Contig1;CL2968Contig1;CL15769Contig1;CL59758Contig1;CL27718Contig1;CL108476Contig1;CL106986Contig1;CL104198Contig1;CL118710Contig1;CL135148Contig1;CL24342Contig1;CL112815Contig1;CL140379Contig1;CL103797Contig1;CL126566Contig1;CL107165Contig1;CL10282Contig1;CL21716Contig1;CL125651Contig1;CL7779Contig1;CL110957Contig1;CL1269Contig1;…
125	Retinol metabolism	50	94	0.00123271	ko00830	CL4287Contig1;CL4031Contig1;CL6627Contig1;CL19086Contig1;CL108825Contig1;CL5318Contig1;CL10579Contig1;CL57923Contig1;CL1110Contig1;CL103099Contig1;CL29201Contig1;CL114855Contig1;CL110230Contig1;CL113159Contig1;CL11423Contig1;CL104118Contig1;CL97221Contig1;CL126821Contig1;CL608Contig1;CL23719Contig1;CL52954Contig1;CL105374Contig1;CL12791Contig1;CL1449Contig1;CL4974Contig1;CL21735Contig1;CL3011Cont…
126	Glycolysis / Gluconeogenesis	50	106	0.025344	ko00010	CL1364Contig1;CL110793Contig1;CL6Contig1;CL6627Contig1;CL25422Contig1;CL106381Contig1;CL160Contig1;CL108901Contig1;CL107452Contig1;CL119744Contig1;CL73131Contig1;CL82713Contig1;CL2819Contig1;CL109722Contig1;CL3522Contig1;CL18538Contig1;CL186Contig1;CL97095Contig1;CL23552Contig1;CL1228Contig1;CL380Contig1;CL85481Contig1;CL108784Contig1;CL9311Contig1;CL107895Contig1;CL23705Contig1;CL20299Contig1;CL…
127	ErbB signaling pathway	50	112	0.0718676	ko04012	CL52544Contig1;CL3038Contig1;CL11117Contig1;CL139478Contig1;CL15769Contig1;CL59758Contig1;CL100239Contig1;CL15875Contig1;CL5227Contig1;CL3536Contig1;CL13255Contig1;CL149179Contig1;CL118710Contig1;CL138154Contig1;CL21716Contig1;CL7779Contig1;CL21604Contig1;CL22614Contig1;CL111030Contig1;CL107498Contig1;CL1595Contig1;CL104430Contig1;CL99015Contig1;CL110467Contig1;CL22152Contig1;CL26072Contig1;CL108…
128	Non-small cell lung cancer	49	104	0.0270376	ko05223	CL108162Contig1;CL11117Contig1;CL116908Contig1;CL139478Contig1;CL15769Contig1;CL107345Contig1;CL9407Contig1;CL5227Contig1;CL13255Contig1;CL118710Contig1;CL21716Contig1;CL18229Contig1;CL7779Contig1;CL22614Contig1;CL111030Contig1;CL6302Contig1;CL2212Contig1;CL1595Contig1;CL17485Contig1;CL104430Contig1;CL64276Contig1;CL118359Contig1;CL99015Contig1;CL108738Contig1;CL22152Contig1;CL117728Contig1;CL126…
129	mTOR signaling pathway	48	91	0.00188449	ko04150	CL111327Contig1;CL11117Contig1;CL15769Contig1;CL3211Contig1;CL24970Contig1;CL108307Contig1;CL5227Contig1;CL16097Contig1;CL118710Contig1;CL12705Contig1;CL11Contig6;CL19036Contig1;CL104749Contig1;CL25527Contig1;CL21716Contig1;CL17205Contig1;CL7779Contig1;CL111030Contig1;comp409946_c0_seq8;CL22051Contig1;CL5670Contig1;CL1595Contig1;CL17485Contig1;CL20780Contig1;CL22689Contig1;CL87433Contig1;CL11786C…
130	Glioma	48	105	0.0500618	ko05214	CL1663Contig1;CL11117Contig1;CL116908Contig1;CL139478Contig1;CL15769Contig1;CL647Contig1;CL5227Contig1;CL13255Contig1;CL114330Contig1;CL149179Contig1;CL118710Contig1;CL110729Contig1;CL25701Contig1;CL21716Contig1;CL7779Contig1;CL107688Contig1;CL21939Contig1;CL22614Contig1;CL111030Contig1;CL131301Contig1;CL107498Contig1;CL1595Contig1;CL87433Contig1;CL104430Contig1;CL110336Contig1;CL99015Contig1;CL1…
131	TNF signaling pathway	48	115	0.198926	ko04668	CL7499Contig1;CL104433Contig1;CL24806Contig1;CL11117Contig1;CL15769Contig1;CL59758Contig1;CL634Contig1;CL106963Contig1;CL9241Contig1;CL6322Contig1;CL106986Contig1;CL110736Contig1;CL118710Contig1;CL109097Contig1;CL110119Contig1;CL106936Contig1;CL21716Contig1;CL7779Contig1;CL107974Contig1;CL116786Contig1;CL45132Contig1;CL99015Contig1;CL136064Contig1;CL112055Contig1;CL108508Contig1;CL26072Contig1;CL…
132	Dorso-ventral axis formation	48	179	0.999281	ko04320	CL379Contig2;CL139478Contig1;CL20534Contig1;CL15769Contig1;CL116621Contig1;CL109415Contig1;CL101995Contig1;CL113991Contig1;CL151824Contig1;CL7821Contig1;CL130836Contig1;CL6040Contig1;CL92109Contig1;CL81913Contig1;CL112268Contig1;CL130221Contig1;CL24836Contig1;CL3628Contig1;CL114858Contig1;CL1045Contig1;CL22734Contig1;CL117028Contig1;CL98796Contig1;CL22152Contig1;CL4753Contig1;CL14307Contig1;CL523…
133	Fatty acid metabolism	47	89	0.00199567	ko01212	CL109Contig1;CL110686Contig1;CL106925Contig1;CL19697Contig1;CL1407Contig1;CL67514Contig1;CL6373Contig1;CL104152Contig1;CL107085Contig1;CL5553Contig1;CL157Contig1;CL7679Contig1;CL16201Contig1;CL108875Contig1;CL7028Contig2;CL129742Contig1;CL104257Contig1;CL107119Contig1;CL65665Contig1;CL142552Contig1;CL109399Contig1;CL132352Contig1;CL110305Contig1;CL24800Contig1;CL110728Contig1;CL109773Contig1;CL20…
134	Meiosis - yeast	46	78	7.11e-05	ko04113	CL20976Contig1;CL119321Contig1;CL115686Contig1;CL114341Contig1;CL8266Contig1;CL7395Contig1;CL4821Contig1;CL6544Contig1;CL118920Contig1;CL102813Contig1;CL108476Contig1;CL109503Contig1;CL108872Contig1;CL1516Contig1;CL5177Contig1;CL107625Contig1;CL3329Contig1;CL107165Contig1;CL109667Contig1;CL13143Contig1;CL22685Contig1;CL53953Contig1;CL102992Contig1;CL16694Contig1;CL109451Contig1;CL72410Contig1;CL9…
135	Viral myocarditis	46	102	0.0671348	ko05416	CL94398Contig1;CL32317Contig1;CL3068Contig1;CL104741Contig1;CL106085Contig1;CL25077Contig1;CL18034Contig1;CL6322Contig1;CL24326Contig1;CL56973Contig1;CL108877Contig1;CL140363Contig1;CL107004Contig1;CL112040Contig1;CL107952Contig1;CL107314Contig1;CL106723Contig1;CL90355Contig1;CL24929Contig1;CL25739Contig1;CL6970Contig1;CL1405Contig2;CL25277Contig1;CL110587Contig1;CL10580Contig1;CL87093Contig1;CL7…
136	Long-term potentiation	46	107	0.138659	ko04720	CL92521Contig1;CL110374Contig1;CL15769Contig1;CL647Contig1;CL4821Contig1;CL92779Contig1;CL5227Contig1;CL16097Contig1;CL118998Contig1;CL121461Contig1;CL149179Contig1;CL110729Contig1;CL107019Contig1;CL3329Contig1;CL17205Contig1;CL125651Contig1;CL107688Contig1;CL21939Contig1;CL46829Contig1;CL111030Contig1;CL15682Contig1;CL107974Contig1;CL5670Contig1;CL1595Contig1;CL104430Contig1;CL9894Contig1;CL1072…
137	Pyruvate metabolism	45	90	0.00919203	ko00620	CL110793Contig1;CL109Contig1;CL110686Contig1;CL1407Contig1;CL25422Contig1;CL16201Contig1;CL4071Contig1;CL476Contig1;CL129742Contig1;CL2819Contig1;CL105579Contig1;CL18538Contig1;CL106689Contig1;CL368Contig1;CL89Contig1;CL3506Contig1;CL23552Contig1;CL380Contig1;CL9311Contig1;CL23705Contig1;CL110728Contig1;CL20299Contig1;CL17Contig2;CL1074Contig1;CL106923Contig1;CL99463Contig1;CL53Contig2;CL143Conti…
138	B cell receptor signaling pathway	45	98	0.0508934	ko04662	CL110374Contig1;CL11117Contig1;CL139478Contig1;CL105282Contig1;CL88027Contig1;CL15769Contig1;CL6440Contig1;CL110590Contig1;CL18034Contig1;CL106986Contig1;CL13255Contig1;CL65147Contig1;CL118710Contig1;CL108877Contig1;CL146112Contig1;CL21716Contig1;CL107314Contig1;CL7779Contig1;CL38581Contig1;CL108856Contig1;CL3072Contig1;CL20054Contig1;CL23935Contig1;CL99015Contig1;CL22152Contig1;CL26785Contig1;CL…
139	Amphetamine addiction	45	99	0.0605525	ko05031	CL110374Contig1;CL647Contig1;CL5243Contig1;CL4821Contig1;CL9241Contig1;CL7475Contig1;CL110121Contig1;CL5227Contig1;CL118998Contig1;CL110963Contig1;CL149179Contig1;CL19576Contig1;CL103252Contig1;CL110729Contig1;CL107019Contig1;CL3329Contig1;CL110119Contig1;CL106936Contig1;CL107688Contig1;CL21939Contig1;CL15682Contig1;CL107974Contig1;CL1595Contig1;CL116786Contig1;comp336081_c0_seq1;CL102886Contig1;…
140	Insulin secretion	45	122	0.5936	ko04911	CL92521Contig1;CL30091Contig1;CL21581Contig1;CL4821Contig1;CL92779Contig1;CL1124Contig1;CL9241Contig1;CL5227Contig1;CL1083Contig3;CL149179Contig1;CL18274Contig1;CL106973Contig1;CL24993Contig1;CL110119Contig1;CL106936Contig1;CL125651Contig1;CL46829Contig1;CL107974Contig1;CL1595Contig1;CL7522Contig1;CL116786Contig1;CL22689Contig1;CL104430Contig1;CL19498Contig1;CL24788Contig1;CL39758Contig1;CL19667C…
141	Aminoacyl-tRNA biosynthesis	44	97	0.0645274	ko00970	CL107192Contig1;CL1290Contig1;CL134415Contig1;CL106991Contig1;CL16856Contig1;CL149354Contig1;CL1145Contig1;CL54Contig1;CL5399Contig1;CL108295Contig1;CL23974Contig1;CL184Contig1;CL18154Contig1;CL98Contig1;CL116445Contig1;CL109039Contig1;CL90350Contig1;CL36Contig1;CL9698Contig1;CL663Contig1;CL440Contig1;CL12586Contig1;CL26412Contig1;CL21237Contig1;CL26262Contig1;CL85176Contig1;CL103198Contig1;CL111…
142	Glycerolipid metabolism	44	101	0.119298	ko00561	CL7391Contig1;CL49038Contig1;CL25422Contig1;CL109689Contig1;CL109481Contig1;CL11891Contig1;CL20560Contig1;CL6683Contig1;CL107248Contig1;CL103563Contig1;CL110313Contig1;CL123145Contig1;CL115741Contig1;CL485Contig1;CL154Contig2;CL119106Contig1;CL145790Contig1;CL52917Contig1;CL18538Contig1;CL30112Contig1;CL112384Contig1;CL75237Contig1;CL23552Contig1;CL47677Contig1;CL99526Contig1;CL133944Contig1;CL96…
143	PPAR signaling pathway	44	105	0.19725	ko03320	CL9250Contig1;CL6373Contig1;CL114291Contig1;CL107085Contig1;CL5553Contig1;CL203Contig1;CL37347Contig1;CL105169Contig1;CL107248Contig1;CL108875Contig1;CL115212Contig1;CL96671Contig1;CL7028Contig2;CL154Contig2;CL107119Contig1;CL80845Contig1;CL142552Contig1;CL20600Contig1;CL12791Contig1;CL20409Contig1;CL17485Contig1;CL9914Contig1;CL110567Contig1;CL110606Contig1;CL24800Contig1;CL127191Contig1;CL10977…
144	Arginine and proline metabolism	44	110	0.32336	ko00330	CL22251Contig1;CL107750Contig1;CL25422Contig1;comp377062_c0_seq12;CL18129Contig1;CL110121Contig1;CL10065Contig1;CL528Contig1;CL363Contig1;CL108147Contig1;CL424Contig1;CL266Contig1;CL24983Contig1;CL18538Contig1;CL107435Contig1;CL18423Contig1;CL108487Contig1;CL107852Contig1;CL23552Contig1;CL113171Contig1;CL108911Contig1;comp85124_c0_seq1;CL69082Contig1;CL106923Contig1;CL104775Contig1;CL20479Contig1…
145	Renal cell carcinoma	44	122	0.664423	ko05211	CL14964Contig1;CL3038Contig1;CL11117Contig1;CL139478Contig1;CL15769Contig1;CL3211Contig1;CL34479Contig1;CL110918Contig1;CL15875Contig1;CL3536Contig1;CL119305Contig1;CL1083Contig3;CL121461Contig1;CL118710Contig1;CL140379Contig1;CL93865Contig1;CL21716Contig1;CL7779Contig1;CL108805Contig1;CL89Contig1;CL111030Contig1;comp409946_c0_seq8;CL14240Contig1;CL108119Contig1;CL99015Contig1;CL22152Contig1;CL26…
146	GnRH signaling pathway	44	129	0.817509	ko04912	CL7598Contig1;CL92521Contig1;CL107593Contig1;CL139478Contig1;CL15769Contig1;CL647Contig1;CL59758Contig1;CL107768Contig1;CL21581Contig1;CL4821Contig1;CL92779Contig1;CL149179Contig1;CL106973Contig1;CL110729Contig1;CL125651Contig1;CL107688Contig1;CL21939Contig1;CL46829Contig1;CL107974Contig1;CL7522Contig1;CL144073Contig1;CL19498Contig1;CL107275Contig1;CL19667Contig1;CL29098Contig1;CL8867Contig1;CL22…
147	Notch signaling pathway	44	130	0.834697	ko04330	CL103521Contig1;CL697Contig1;CL108107Contig1;CL106874Contig1;comp413620_c3_seq18;CL116972Contig1;CL116621Contig1;CL100056Contig1;CL92417Contig1;CL1464Contig1;CL101995Contig1;CL121461Contig1;CL113991Contig1;CL151824Contig1;CL64251Contig1;CL102932Contig1;CL11980Contig1;CL112268Contig1;CL130221Contig1;CL17247Contig1;CL108351Contig1;CL110473Contig1;CL102999Contig1;CL21515Contig1;CL26613Contig1;CL5232…
148	Valine, leucine and isoleucine degradation	43	80	0.00180899	ko00280	CL4287Contig1;CL109Contig1;CL110686Contig1;CL1407Contig1;CL12940Contig1;CL6373Contig1;CL25422Contig1;CL110876Contig1;CL5318Contig1;CL137080Contig1;CL1083Contig2;CL107809Contig1;CL104257Contig1;CL11423Contig1;CL2819Contig1;CL18538Contig1;CL109399Contig1;CL23552Contig1;CL25141Contig1;CL110305Contig1;CL23705Contig1;CL329Contig2;CL106923Contig1;CL109773Contig1;CL120092Contig1;CL354Contig2;CL8222Conti…
149	Long-term depression	43	93	0.0483141	ko04730	CL92521Contig1;CL2968Contig1;CL15769Contig1;CL88303Contig1;CL116617Contig1;CL108476Contig1;CL5227Contig1;CL118998Contig1;CL114330Contig1;CL107165Contig1;CL18423Contig1;CL125651Contig1;CL7277Contig1;CL46829Contig1;CL111030Contig1;CL15682Contig1;CL131301Contig1;CL1595Contig1;CL7522Contig1;CL102886Contig1;CL87433Contig1;CL108342Contig1;CL104430Contig1;CL107275Contig1;CL8867Contig1;CL24408Contig1;CL1…
150	Toll-like receptor signaling pathway	43	116	0.573315	ko04620	CL94398Contig1;CL104741Contig1;CL108722Contig1;CL11117Contig1;CL15769Contig1;CL59758Contig1;CL106963Contig1;CL106986Contig1;CL110736Contig1;CL104198Contig1;CL118710Contig1;CL24342Contig1;CL107324Contig1;CL126566Contig1;CL21716Contig1;CL7779Contig1;CL105023Contig1;CL112989Contig1;CL99015Contig1;CL136064Contig1;CL108508Contig1;CL18700Contig1;CL26072Contig1;CL108965Contig1;CL20627Contig1;CL48489Cont…
151	Melanoma	42	88	0.0284347	ko05218	CL1663Contig1;CL11117Contig1;CL116908Contig1;CL15769Contig1;CL36390Contig1;CL119305Contig1;CL114330Contig1;CL3447Contig1;CL118710Contig1;CL25701Contig1;CL271Contig1;CL21716Contig1;CL7779Contig1;CL108805Contig1;CL108610Contig1;CL22614Contig1;CL111030Contig1;CL131301Contig1;CL103667Contig1;CL9865Contig1;CL87433Contig1;CL110336Contig1;CL99015Contig1;CL108738Contig1;CL24408Contig1;CL110111Contig1;CL2…
152	Malaria	42	95	0.100775	ko05144	CL104741Contig1;CL68261Contig1;CL105282Contig1;CL102084Contig1;CL109990Contig1;CL4143Contig1;CL108385Contig1;CL119305Contig1;CL855Contig1;CL101890Contig1;CL24342Contig1;CL107098Contig1;CL48980Contig1;CL140379Contig1;CL104442Contig1;CL117530Contig1;CL103890Contig1;CL109840Contig1;CL108805Contig1;CL108616Contig1;CL90355Contig1;CL152236Contig1;CL22896Contig1;CL127191Contig1;CL9942Contig1;CL52370Cont…
153	Apoptosis	42	109	0.443356	ko04210	CL8614Contig1;CL9031Contig1;CL110374Contig1;CL11117Contig1;CL4821Contig1;CL108260Contig1;CL24707Contig1;CL6322Contig1;CL106986Contig1;CL102700Contig1;CL118710Contig1;CL140844Contig1;CL98396Contig1;CL108364Contig1;CL108632Contig1;CL25130Contig1;CL21716Contig1;CL7779Contig1;CL94740Contig1;CL8404Contig1;CL145390Contig1;CL45132Contig1;CL109902Contig1;CL19045Contig1;CL99015Contig1;CL112055Contig1;CL26…
154	Systemic lupus erythematosus	42	130	0.91018	ko05322	CL94398Contig1;CL76075Contig1;CL110108Contig1;CL104741Contig1;CL21126Contig1;CL115225Contig1;CL19223Contig1;CL117408Contig1;CL22671Contig1;CL135148Contig1;CL95Contig1;CL4116Contig1;CL103797Contig1;CL10282Contig1;comp415926_c0_seq1;CL107314Contig1;CL23340Contig1;CL110957Contig1;CL1269Contig1;CL106723Contig1;CL86681Contig1;CL110700Contig1;CL90355Contig1;CL103734Contig1;CL3973Contig1;CL64456Contig1;…
155	Ribosome	42	238	1	ko03010	CL114766Contig1;CL5330Contig1;CL1415Contig1;CL64429Contig1;CL18165Contig1;CL151976Contig1;CL61916Contig1;CL122000Contig1;CL97377Contig1;CL8630Contig1;CL103798Contig1;CL3971Contig1;comp590644_c0_seq1;CL111337Contig1;CL72965Contig1;CL62702Contig1;CL88639Contig1;CL103310Contig1;CL43715Contig1;CL106106Contig1;CL142367Contig1;CL3986Contig1;CL52318Contig1;CL5474Contig1;CL13819Contig1;CL60851Contig1;CL8…
156	Starch and sucrose metabolism	41	82	0.0118983	ko00500	CL45327Contig1;CL106381Contig1;CL160Contig1;CL109124Contig1;CL10579Contig1;CL108901Contig1;CL29201Contig1;CL92435Contig1;CL103292Contig1;CL15370Contig1;CL96134Contig1;CL15914Contig1;CL106779Contig1;CL4Contig1;CL142418Contig1;CL1228Contig1;CL18542Contig1;CL1630Contig1;CL2769Contig1;CL108784Contig1;CL15930Contig1;CL26840Contig1;CL107304Contig1;CL6418Contig1;CL102106Contig1;CL26035Contig1;CL118309Co…
157	N-Glycan biosynthesis	41	96	0.162609	ko00510	CL24093Contig1;CL102841Contig1;CL104065Contig1;CL105591Contig1;CL5777Contig1;CL107992Contig1;CL102257Contig1;CL106796Contig1;CL5371Contig1;CL66236Contig1;CL151612Contig1;CL140580Contig1;CL331Contig1;CL25985Contig1;CL7184Contig1;CL130Contig1;CL104297Contig1;CL56565Contig1;CL479Contig3;CL100064Contig1;CL110125Contig1;CL9628Contig1;CL19493Contig1;CL116097Contig1;CL108967Contig1;CL1127Contig1;CL9Cont…
158	p53 signaling pathway	41	101	0.284271	ko04115	CL91310Contig1;CL90101Contig1;CL12636Contig1;CL6322Contig1;CL110617Contig1;CL103054Contig1;CL105244Contig1;CL21276Contig1;CL100391Contig1;CL24194Contig1;CL12705Contig1;CL110229Contig1;CL6814Contig2;CL24267Contig1;CL129714Contig1;CL117735Contig1;CL107066Contig1;CL103130Contig1;CL110042Contig1;CL108507Contig1;CL2772Contig1;CL145390Contig1;CL87433Contig1;CL4628Contig1;CL108232Contig1;CL107836Contig1…
159	NF-kappa B signaling pathway	41	112	0.609921	ko04064	CL104741Contig1;CL81403Contig1;CL6440Contig1;CL106963Contig1;CL108260Contig1;CL106986Contig1;CL110736Contig1;CL13255Contig1;CL104198Contig1;CL24342Contig1;CL149579Contig1;CL108846Contig1;CL140844Contig1;CL19716Contig1;CL25130Contig1;CL107314Contig1;CL108856Contig1;CL141560Contig1;CL11032Contig1;CL90355Contig1;comp371156_c0_seq2;CL20054Contig1;CL45132Contig1;CL136064Contig1;CL108508Contig1;CL21681…
160	Cocaine addiction	40	84	0.032476	ko05030	CL125994Contig1;CL5243Contig1;CL4821Contig1;CL108818Contig1;CL9241Contig1;CL7475Contig1;CL110121Contig1;CL118998Contig1;CL19576Contig1;CL108665Contig1;CL103252Contig1;CL61972Contig1;CL107019Contig1;CL110119Contig1;CL106936Contig1;CL88928Contig1;CL15682Contig1;CL107974Contig1;CL104666Contig1;CL75087Contig1;CL116786Contig1;comp336081_c0_seq1;CL107843Contig1;CL2362Contig1;CL9894Contig1;CL19498Contig…
161	Acute myeloid leukemia	40	87	0.0587765	ko05221	CL6416Contig1;CL11117Contig1;CL139478Contig1;CL15769Contig1;CL100239Contig1;CL10840Contig1;CL110979Contig1;CL106986Contig1;CL1032Contig1;CL5634Contig1;CL118710Contig1;CL110195Contig1;CL21716Contig1;CL7779Contig1;CL111030Contig1;CL110606Contig1;CL99015Contig1;CL110467Contig1;CL106105Contig1;CL22152Contig1;CL26072Contig1;CL108965Contig1;CL116506Contig1;CL22580Contig1;CL98427Contig1;CL2799Contig1;CL…
162	Basal transcription factors	40	100	0.327489	ko03022	CL17949Contig1;CL6270Contig1;CL37329Contig1;CL94380Contig1;CL103885Contig1;CL115207Contig1;CL146745Contig1;CL93363Contig1;CL49653Contig1;CL5760Contig1;CL96607Contig1;CL7650Contig1;CL22072Contig1;CL90924Contig1;CL150994Contig1;CL21002Contig1;CL87916Contig1;CL91291Contig1;CL113458Contig1;CL111784Contig1;CL110641Contig1;CL2389Contig2;CL10167Contig1;CL10752Contig1;CL108213Contig1;CL12282Contig1;CL103…
163	Olfactory transduction	40	111	0.656041	ko04740	CL24139Contig1;CL92833Contig1;CL85600Contig1;CL3137Contig1;CL647Contig1;CL104701Contig1;CL4821Contig1;CL72415Contig1;CL109383Contig1;CL88333Contig1;CL149179Contig1;CL110729Contig1;CL112815Contig1;CL10588Contig1;CL139210Contig1;CL107688Contig1;CL21939Contig1;CL118492Contig1;CL142102Contig1;CL13418Contig1;CL55582Contig1;CL108280Contig1;CL29098Contig1;CL19984Contig1;CL3604Contig1;CL91420Contig1;CL97…
164	Pancreatic cancer	39	83	0.0427228	ko05212	CL108261Contig1;CL22714Contig1;CL11117Contig1;CL116908Contig1;CL15769Contig1;CL59758Contig1;CL18034Contig1;CL106986Contig1;CL118710Contig1;CL108877Contig1;CL140379Contig1;CL21716Contig1;CL7779Contig1;CL22614Contig1;CL111030Contig1;CL105059Contig1;CL86493Contig1;CL99015Contig1;CL103993Contig1;CL108738Contig1;CL102190Contig1;CL26072Contig1;CL134850Contig1;CL115379Contig1;CL209Contig1;CL25537Contig1…
165	Endometrial cancer	39	85	0.0627645	ko05213	CL142862Contig1;CL11117Contig1;CL139478Contig1;CL15769Contig1;CL9407Contig1;CL118710Contig1;CL5078Contig1;CL26573Contig1;CL271Contig1;CL21716Contig1;CL7779Contig1;CL58613Contig1;CL22614Contig1;CL111030Contig1;CL17485Contig1;CL7242Contig1;CL99015Contig1;CL106105Contig1;CL22152Contig1;CL26072Contig1;CL108965Contig1;CL22580Contig1;CL88753Contig1;CL25537Contig1;CL143223Contig1;CL18532Contig1;CL7169Co…
166	Vasopressin-regulated water reabsorption	39	101	0.435616	ko04962	CL54241Contig1;CL21581Contig1;CL4821Contig1;CL90062Contig1;CL9241Contig1;CL109533Contig1;CL120810Contig1;CL95798Contig1;CL101118Contig1;CL106973Contig1;CL108069Contig1;CL5356Contig1;CL106936Contig1;CL18653Contig1;CL119141Contig1;CL38662Contig1;CL64072Contig1;CL530Contig2;CL149557Contig1;CL19700Contig1;CL116786Contig1;CL129366Contig1;comp357535_c0_seq1;CL35763Contig1;CL110403Contig1;CL108556Contig…
167	Adipocytokine signaling pathway	39	101	0.435616	ko04920	CL102088Contig1;CL20270Contig1;CL59758Contig1;CL24970Contig1;CL5553Contig1;CL39316Contig1;CL110918Contig1;CL106986Contig1;CL1083Contig3;CL118710Contig1;CL8184Contig1;CL107119Contig1;CL132230Contig1;CL108458Contig1;CL21716Contig1;CL13759Contig1;CL107499Contig1;CL660Contig1;CL147068Contig1;CL24800Contig1;CL108273Contig1;CL127191Contig1;CL22035Contig1;CL111495Contig1;CL6500Contig1;CL25722Contig1;CL1…
168	Basal cell carcinoma	39	127	0.955961	ko05217	CL142862Contig1;CL116972Contig1;CL104878Contig1;CL114741Contig1;CL2678Contig2;CL2917Contig1;CL26573Contig1;CL107407Contig1;CL116276Contig1;CL87935Contig1;CL13875Contig1;CL46603Contig1;CL106105Contig1;CL107801Contig1;CL22573Contig1;CL22580Contig1;CL32547Contig1;CL121191Contig1;CL18532Contig1;CL7169Contig1;CL127532Contig1;CL54693Contig1;CL151423Contig1;CL106794Contig1;comp176349_c0_seq1;CL146265Con…
169	Glycine, serine and threonine metabolism	38	88	0.148801	ko00260	CL22251Contig1;CL26491Contig1;CL112078Contig1;CL8451Contig1;CL111964Contig1;CL430Contig1;CL110121Contig1;CL111438Contig1;CL997Contig1;CL2819Contig1;CL138Contig1;CL3522Contig1;CL13370Contig1;CL105579Contig1;CL186Contig1;CL1857Contig1;CL71341Contig1;CL151219Contig1;CL6724Contig1;CL123795Contig1;CL109354Contig1;CL23705Contig1;CL2682Contig1;CL412Contig1;CL106923Contig1;CL1658Contig1;CL6191Contig1;CL1…
170	Prolactin signaling pathway	37	87	0.180587	ko04917	CL122615Contig1;CL102801Contig1;CL11117Contig1;CL139478Contig1;CL11365Contig1;CL15769Contig1;CL59758Contig1;CL100239Contig1;CL39316Contig1;CL9407Contig1;CL99174Contig1;CL118710Contig1;CL19576Contig1;CL103252Contig1;CL21716Contig1;CL7779Contig1;CL77685Contig1;CL107498Contig1;CL22689Contig1;CL99015Contig1;CL22152Contig1;CL26072Contig1;CL108965Contig1;CL69588Contig1;CL143223Contig1;CL26186Contig1;CL…
171	Fanconi anemia pathway	37	92	0.315489	ko03460	CL90101Contig1;CL90154Contig1;CL97422Contig1;CL101240Contig1;CL108318Contig1;CL145648Contig1;CL5078Contig1;CL17138Contig1;CL108890Contig1;CL93435Contig1;CL114170Contig1;CL142615Contig1;CL2909Contig1;CL1368Contig1;CL108744Contig1;CL86493Contig1;CL13061Contig1;CL104852Contig1;CL123694Contig1;CL684Contig1;CL3577Contig1;CL876Contig1;CL114361Contig1;CL113584Contig1;CL13357Contig1;CL5491Contig1;CL15062…
172	Fat digestion and absorption	37	93	0.345924	ko04975	CL7391Contig1;CL7164Contig1;CL86891Contig1;CL20744Contig1;CL21480Contig1;CL11891Contig1;CL145790Contig1;CL26284Contig1;CL103964Contig1;CL5984Contig1;CL104230Contig1;CL133944Contig1;comp85124_c0_seq1;CL127191Contig1;CL87305Contig1;CL152288Contig1;CL16253Contig1;CL34263Contig1;CL131Contig1;CL7828Contig1;CL417Contig1;CL131710Contig1;CL67100Contig1;CL113333Contig1;CL106032Contig1;CL104560Contig1;CL11…
173	Fructose and mannose metabolism	36	64	0.00122591	ko00051	CL1364Contig1;CL125568Contig1;CL49038Contig1;CL24313Contig1;CL93395Contig1;CL82713Contig1;CL190Contig1;CL70663Contig1;CL109722Contig1;CL7831Contig1;CL88863Contig1;CL8059Contig1;CL97095Contig1;CL319Contig1;CL107895Contig1;CL112Contig1;CL89235Contig1;CL150830Contig1;CL103122Contig1;CL1390Contig1;CL5789Contig1;CL102106Contig1;CL392Contig1;CL118381Contig1;CL137466Contig1;CL55917Contig1;CL136570Contig…
174	Amino sugar and nucleotide sugar metabolism	36	69	0.00702955	ko00520	CL125568Contig1;CL106381Contig1;CL160Contig1;CL108901Contig1;CL1151Contig1;CL27Contig1;CL110Contig1;CL76502Contig1;CL70663Contig1;CL107357Contig1;CL88863Contig1;CL108296Contig1;CL8059Contig1;CL22621Contig1;CL1228Contig1;CL108784Contig1;CL5750Contig1;CL6431Contig1;CL1684Contig1;CL6418Contig1;CL3338Contig1;CL150830Contig1;CL3827Contig1;CL102106Contig1;CL26035Contig1;CL92754Contig1;CL103156Contig1;C…
175	VEGF signaling pathway	36	74	0.0271221	ko04370	CL110374Contig1;CL11117Contig1;CL15769Contig1;CL108751Contig1;CL18034Contig1;CL5227Contig1;CL13255Contig1;CL118710Contig1;CL108877Contig1;CL109727Contig1;CL21716Contig1;CL107039Contig1;CL7779Contig1;comp415231_c0_seq8;CL1595Contig1;CL104430Contig1;CL99015Contig1;CL26072Contig1;CL108965Contig1;comp409402_c0_seq2;CL72915Contig1;CL63213Contig1;CL143223Contig1;CL7548Contig1;CL5409Contig1;CL8084Contig…
176	Staphylococcus aureus infection	36	98	0.587342	ko05150	CL76075Contig1;CL110108Contig1;CL11733Contig1;CL109459Contig1;CL87425Contig1;CL117408Contig1;CL108385Contig1;CL101890Contig1;CL135148Contig1;CL28625Contig1;CL107098Contig1;CL103797Contig1;CL10282Contig1;CL107314Contig1;CL110957Contig1;CL1269Contig1;CL90355Contig1;CL107898Contig1;CL16665Contig1;CL16082Contig1;CL64456Contig1;CL108279Contig1;CL87093Contig1;CL15783Contig1;CL111950Contig1;CL77531Conti…
177	Citrate cycle (TCA cycle)	35	73	0.0365329	ko00020	CL115976Contig1;CL476Contig1;CL48Contig1;CL56908Contig1;CL126884Contig1;CL14225Contig1;CL2819Contig1;CL249Contig1;CL368Contig1;CL89Contig1;CL24708Contig1;CL3506Contig1;CL4141Contig1;CL112862Contig1;CL11309Contig1;CL78954Contig1;CL9311Contig1;CL6337Contig1;CL23705Contig1;CL20299Contig1;CL17Contig2;CL103262Contig1;CL116138Contig1;CL710Contig1;CL111495Contig1;CL202Contig2;CL112053Contig1;CL3Contig1;…
178	Rheumatoid arthritis	35	87	0.317099	ko05323	CL94398Contig1;CL108808Contig1;CL138160Contig1;CL634Contig1;CL1696Contig1;CL102923Contig1;CL24342Contig1;CL109097Contig1;CL105496Contig1;CL140379Contig1;CL20030Contig1;CL91052Contig1;CL107314Contig1;CL106723Contig1;CL102073Contig1;CL90355Contig1;CL87093Contig1;CL1023Contig2;CL7654Contig1;CL24247Contig1;comp380728_c0_seq2;CL105002Contig1;CL31297Contig1;CL128628Contig1;CL7822Contig1;CL87054Contig1;…
179	Fatty acid metabolism	34	67	0.0143085	ko00071	CL109Contig1;CL110686Contig1;CL1407Contig1;CL6627Contig1;CL6373Contig1;CL25422Contig1;CL5553Contig1;CL108875Contig1;CL7028Contig2;CL104257Contig1;CL107119Contig1;CL18538Contig1;CL109399Contig1;CL23552Contig1;CL12791Contig1;CL110305Contig1;CL18223Contig1;CL24800Contig1;CL106923Contig1;CL109773Contig1;CL22035Contig1;CL21907Contig1;CL1388Contig1;CL5640Contig1;CL1095Contig1;CL104034Contig1;CL1429Cont…
180	Sphingolipid metabolism	34	74	0.0726803	ko00600	CL7391Contig1;CL21990Contig1;CL106081Contig1;CL94228Contig1;CL4795Contig1;CL18879Contig1;CL112253Contig1;CL2361Contig1;CL19874Contig1;CL64683Contig1;CL860Contig1;CL124290Contig1;CL24490Contig1;CL121219Contig1;CL95186Contig1;CL25867Contig1;CL108792Contig1;CL17800Contig1;CL526Contig1;CL107959Contig1;CL50039Contig1;CL67100Contig1;CL26512Contig1;CL107945Contig1;CL39473Contig1;CL106375Contig1;CL115841…
181	Tryptophan metabolism	34	76	0.103959	ko00380	CL4287Contig1;CL109Contig1;CL110686Contig1;CL1407Contig1;CL6373Contig1;CL25422Contig1;CL148952Contig1;CL11619Contig1;CL5318Contig1;CL110121Contig1;CL104257Contig1;CL11423Contig1;CL18538Contig1;CL97221Contig1;CL8054Contig1;CL122700Contig1;CL95503Contig1;CL23552Contig1;CL11309Contig1;CL113233Contig1;CL18471Contig1;CL69082Contig1;CL106923Contig1;comp380877_c0_seq9;CL6305Contig1;CL8222Contig1;CL22330…
182	Fc epsilon RI signaling pathway	34	76	0.103959	ko04664	CL11117Contig1;CL139478Contig1;CL15769Contig1;CL59758Contig1;CL18034Contig1;CL13255Contig1;CL65147Contig1;CL118710Contig1;CL108877Contig1;CL21716Contig1;CL107314Contig1;CL7779Contig1;CL17485Contig1;CL106246Contig1;CL99015Contig1;CL22152Contig1;CL26072Contig1;CL108965Contig1;CL6152Contig1;CL143223Contig1;CL92653Contig1;CL109549Contig1;CL41139Contig1;CL17771Contig1;CL25051Contig1;CL18282Contig1;CL1…
183	Epithelial cell signaling in Helicobacter pylori infection	34	82	0.24294	ko05120	CL108808Contig1;CL138160Contig1;CL19788Contig1;CL59758Contig1;CL18635Contig1;CL1696Contig1;CL110918Contig1;CL102923Contig1;CL6322Contig1;CL119305Contig1;CL106986Contig1;CL127165Contig1;CL13255Contig1;CL105496Contig1;CL20030Contig1;CL91052Contig1;CL61483Contig1;CL108805Contig1;CL107732Contig1;CL17247Contig1;CL45132Contig1;CL102999Contig1;CL85450Contig1;CL7654Contig1;CL33120Contig1;CL21056Contig1;C…
184	Alanine, aspartate and glutamate metabolism	34	87	0.398902	ko00250	CL39092Contig1;CL18850Contig1;CL1Contig2;CL109933Contig1;CL4528Contig1;CL139847Contig1;CL1995Contig1;CL363Contig1;CL76502Contig1;CL32207Contig1;CL57110Contig1;CL25823Contig1;CL151219Contig1;CL108597Contig1;comp85124_c0_seq1;CL134932Contig1;CL1684Contig1;CL104775Contig1;CL116219Contig1;CL108427Contig1;CL19470Contig1;CL110204Contig1;CL110592Contig1;CL26347Contig1;CL1636Contig1;CL8583Contig1;CL49328…
185	Endocrine and other factor-regulated calcium reabsorption	33	75	0.130639	ko04961	CL92521Contig1;CL21581Contig1;CL104671Contig1;CL4821Contig1;CL5227Contig1;CL5411Contig1;CL23092Contig1;CL106973Contig1;CL24993Contig1;CL111743Contig1;CL108530Contig1;CL112671Contig1;CL125651Contig1;CL102018Contig1;CL46829Contig1;CL1595Contig1;CL104430Contig1;CL108556Contig1;CL107938Contig1;CL109838Contig1;CL116694Contig1;CL8458Contig1;CL7784Contig1;CL21379Contig1;CL25427Contig1;CL108390Contig1;CL…
186	Antigen processing and presentation	33	76	0.152237	ko04612	CL6733Contig1;CL23675Contig1;CL107110Contig1;CL1728Contig1;CL55Contig1;CL108603Contig1;CL63322Contig1;CL107237Contig1;CL110368Contig1;CL90355Contig1;CL64493Contig1;CL688Contig1;CL70108Contig1;CL87093Contig1;CL118477Contig1;CL14494Contig1;CL18864Contig1;CL1023Contig2;CL2069Contig1;CL25244Contig1;CL119668Contig1;CL94292Contig1;CL22653Contig1;CL20250Contig1;CL108077Contig1;CL13793Contig1;CL5908Conti…
187	Type II diabetes mellitus	33	83	0.351057	ko04930	CL2923Contig1;CL11117Contig1;CL30091Contig1;CL15769Contig1;CL59758Contig1;CL14956Contig1;CL93034Contig1;CL138001Contig1;CL110666Contig1;CL21825Contig1;CL7779Contig1;CL380Contig1;CL147068Contig1;CL22689Contig1;CL115246Contig1;CL99015Contig1;CL108141Contig1;CL26072Contig1;CL102106Contig1;CL143223Contig1;CL102416Contig1;CL17771Contig1;CL25051Contig1;CL109010Contig1;CL18282Contig1;CL99818Contig1;CL11…
188	Legionellosis	33	93	0.67693	ko05134	CL108547Contig1;CL22804Contig1;CL100957Contig1;CL6322Contig1;CL135148Contig1;CL24342Contig1;CL149579Contig1;CL55Contig1;CL109572Contig1;CL126566Contig1;CL136451Contig1;CL23546Contig1;CL48871Contig1;CL149628Contig1;CL145390Contig1;CL112055Contig1;CL90604Contig1;CL109289Contig1;CL25244Contig1;CL94292Contig1;CL1349Contig1;CL617Contig1;CL19624Contig1;CL19017Contig1;CL7248Contig1;CL149723Contig1;CL107…
189	Arachidonic acid metabolism	32	81	0.369134	ko00590	CL5728Contig1;CL11580Contig1;CL86796Contig1;CL86891Contig1;CL19086Contig1;CL20744Contig1;CL21480Contig1;CL110646Contig1;CL26284Contig1;CL148105Contig1;CL109355Contig1;CL608Contig1;CL111160Contig1;CL149043Contig1;CL12791Contig1;CL17854Contig1;comp521907_c0_seq1;CL20860Contig1;CL378Contig1;CL87305Contig1;CL8824Contig1;CL152288Contig1;CL16253Contig1;CL118875Contig1;CL117628Contig1;CL53Contig1;CL3426…
190	Nicotinate and nicotinamide metabolism	31	54	0.0014656	ko00760	CL1550Contig1;CL4287Contig1;CL97535Contig1;CL25242Contig1;CL5318Contig1;CL1291Contig1;CL136666Contig1;CL27Contig2;CL11423Contig1;CL2809Contig1;CL122Contig1;CL20134Contig1;CL996Contig1;CL104669Contig1;CL103925Contig1;CL147313Contig1;CL17676Contig1;CL15930Contig1;CL26840Contig1;CL65Contig1;CL90860Contig1;CL8222Contig1;CL15116Contig1;CL149287Contig1;CL70632Contig1;comp348794_c0_seq2;CL21848Contig1;C…
191	Carbohydrate digestion and absorption	31	79	0.387956	ko04973	CL11117Contig1;CL45327Contig1;CL42Contig2;CL12270Contig1;CL118710Contig1;CL30376Contig1;CL24993Contig1;CL21716Contig1;CL7779Contig1;CL78458Contig1;CL110580Contig1;CL127076Contig1;CL99015Contig1;CL26072Contig1;CL345Contig2;CL102106Contig1;CL116694Contig1;CL143223Contig1;CL17771Contig1;CL25051Contig1;CL67531Contig1;CL109137Contig1;CL18282Contig1;CL99818Contig1;CL73002Contig1;CL119188Contig1;CL11029…
192	Ether lipid metabolism	30	61	0.0318425	ko00565	CL7391Contig1;CL5921Contig1;CL86891Contig1;CL20744Contig1;CL21480Contig1;CL105942Contig1;CL26284Contig1;CL2779Contig1;CL5703Contig1;CL40316Contig1;CL25867Contig1;CL88553Contig1;CL108792Contig1;CL87305Contig1;CL152288Contig1;CL16253Contig1;CL34263Contig1;CL16765Contig1;CL131710Contig1;CL67100Contig1;CL26512Contig1;CL104776Contig1;CL39473Contig1;CL61454Contig1;CL89752Contig1;CL115117Contig1;CL19577…
193	Cysteine and methionine metabolism	30	74	0.304217	ko00270	CL110793Contig1;CL26491Contig1;CL127359Contig1;CL116500Contig1;CL127259Contig1;CL12688Contig1;CL108276Contig1;CL17745Contig1;CL104626Contig1;CL63315Contig1;CL111438Contig1;CL72862Contig1;CL13370Contig1;CL3506Contig1;CL93130Contig1;CL100539Contig1;comp85124_c0_seq1;CL17Contig2;CL1311Contig1;CL21812Contig1;CL108483Contig1;CL142905Contig1;CL108001Contig1;CL218Contig1;CL108518Contig1;CL66Contig1;CL95…
194	Various types of N-glycan biosynthesis	30	76	0.372357	ko00513	CL24093Contig1;CL102841Contig1;CL104065Contig1;CL105591Contig1;CL5777Contig1;CL107992Contig1;CL5371Contig1;CL66236Contig1;CL151612Contig1;CL140580Contig1;CL25985Contig1;CL56565Contig1;CL479Contig3;CL100064Contig1;CL110125Contig1;CL9628Contig1;CL19493Contig1;CL116097Contig1;CL108967Contig1;CL108961Contig1;CL3124Contig1;CL142160Contig1;CL108521Contig1;CL115789Contig1;CL110222Contig1;CL13744Contig1;…
195	Cardiac muscle contraction	30	94	0.882442	ko04260	CL61297Contig1;CL349Contig1;CL124051Contig1;CL91512Contig1;CL34509Contig1;CL15734Contig1;CL6947Contig1;CL24993Contig1;CL14922Contig1;CL151427Contig1;CL104301Contig1;CL62493Contig1;CL92701Contig1;CL19667Contig1;CL109517Contig1;CL107865Contig1;CL8027Contig1;CL20124Contig1;CL20722Contig1;CL116694Contig1;CL137302Contig1;CL80708Contig1;CL103558Contig1;CL115049Contig1;CL11410Contig1;CL116960Contig1;CL9…
196	Nucleotide excision repair	29	59	0.0340869	ko03420	CL9086Contig1;CL114963Contig1;CL6551Contig1;CL26332Contig1;CL117735Contig1;CL7864Contig1;CL103130Contig1;CL95080Contig1;CL125838Contig1;CL2909Contig1;CL47606Contig1;CL21700Contig1;CL27457Contig1;CL110641Contig1;CL23207Contig1;CL1248Contig1;CL10752Contig1;CL107926Contig1;CL103973Contig1;CL114361Contig1;CL113584Contig1;CL5000Contig1;CL1017Contig1;CL116434Contig1;CL24146Contig1;CL69709Contig1;CL1098…
197	Aldosterone-regulated sodium reabsorption	29	61	0.055161	ko04960	CL11117Contig1;CL116669Contig1;CL15769Contig1;CL5227Contig1;CL24993Contig1;CL1354Contig1;CL7779Contig1;CL104504Contig1;CL47915Contig1;CL1595Contig1;CL17485Contig1;CL22689Contig1;CL87433Contig1;CL104430Contig1;CL1085Contig2;CL103412Contig1;CL99015Contig1;CL108814Contig1;CL26072Contig1;CL98004Contig1;CL116694Contig1;CL143223Contig1;CL106475Contig1;CL17771Contig1;CL25427Contig1;CL25051Contig1;CL1828…
198	Prion diseases	29	73	0.35632	ko05020	CL119022Contig1;CL76075Contig1;CL15769Contig1;comp365675_c0_seq1;CL4821Contig1;CL19223Contig1;CL232Contig1;CL103797Contig1;CL10282Contig1;comp372823_c0_seq1;CL110957Contig1;CL1269Contig1;CL86681Contig1;CL16466Contig1;CL110700Contig1;CL103734Contig1;CL897Contig1;CL6751Contig1;CL132770Contig1;CL43041Contig1;CL26928Contig1;CL108965Contig1;CL107970Contig1;CL110432Contig1;CL111715Contig1;CL147436Conti…
199	RIG-I-like receptor signaling pathway	29	101	0.972858	ko04622	CL62762Contig1;CL139523Contig1;CL59758Contig1;CL24157Contig1;CL106963Contig1;CL108206Contig1;CL106986Contig1;CL110736Contig1;CL104198Contig1;CL103344Contig1;CL19716Contig1;CL126566Contig1;CL146240Contig1;CL100791Contig1;CL112989Contig1;CL116448Contig1;comp371156_c0_seq2;CL17124Contig1;CL21Contig1;CL1252Contig1;CL136064Contig1;CL96363Contig1;CL18700Contig1;CL136766Contig1;CL24892Contig1;CL140Conti…
200	Hedgehog signaling pathway	29	101	0.972858	ko04340	CL109125Contig1;CL4821Contig1;CL23982Contig1;CL80840Contig1;CL75075Contig1;CL104878Contig1;CL114741Contig1;CL108429Contig1;CL1412Contig1;CL107407Contig1;CL87935Contig1;CL13875Contig1;CL46603Contig1;CL22573Contig1;CL32547Contig1;CL150814Contig1;CL121191Contig1;CL90842Contig1;CL54693Contig1;CL151423Contig1;CL106794Contig1;comp176349_c0_seq1;CL102751Contig1;CL97970Contig1;CL110001Contig1;CL122817Con…
201	Pentose and glucuronate interconversions	28	45	0.000346853	ko00040	CL49038Contig1;CL25422Contig1;CL10579Contig1;CL29201Contig1;CL7831Contig1;CL137Contig1;CL18538Contig1;CL15914Contig1;CL23552Contig1;CL2769Contig1;CL319Contig1;CL19170Contig1;CL112Contig1;CL107304Contig1;CL89235Contig1;CL6418Contig1;CL103122Contig1;CL392Contig1;CL26035Contig1;CL137466Contig1;CL263Contig1;CL385Contig1;CL7166Contig1;CL68014Contig1;CL196Contig1;CL76Contig1;CL107579Contig1;CL1345Conti…
202	Pentose phosphate pathway	28	56	0.0279787	ko00030	CL1364Contig1;CL106381Contig1;CL160Contig1;CL133811Contig1;CL4478Contig1;CL108901Contig1;CL170Contig2;CL185Contig1;CL82713Contig1;CL110703Contig1;CL109722Contig1;CL299Contig1;CL97095Contig1;CL207Contig1;CL671Contig1;CL1228Contig1;CL108784Contig1;CL107895Contig1;CL26156Contig1;CL9340Contig1;CL118381Contig1;CL385Contig1;CL76Contig1;CL34Contig1;CL2797Contig1;CL107982Contig1;CL119193Contig1;CL106095C…
203	Drug metabolism - other enzymes	28	56	0.0279787	ko00983	CL116609Contig1;CL10579Contig1;CL86685Contig1;CL10063Contig1;CL115444Contig1;CL168Contig1;CL29201Contig1;CL97027Contig1;CL130827Contig1;CL15914Contig1;CL2769Contig1;CL107933Contig1;CL115516Contig1;CL107304Contig1;CL4558Contig2;CL263Contig1;CL1998Contig1;CL141Contig1;CL4581Contig1;CL18290Contig1;CL116202Contig1;comp381223_c0_seq3;CL72Contig1;CL110985Contig1;CL6299Contig1;CL39127Contig1;CL124756Con…
204	Ovarian Steroidogenesis	28	62	0.10941	ko04913	CL21581Contig1;CL4821Contig1;CL11619Contig1;CL92779Contig1;CL20386Contig1;CL114330Contig1;CL107615Contig1;CL106973Contig1;CL18872Contig1;CL2658Contig1;CL97221Contig1;CL111160Contig1;CL149043Contig1;CL131301Contig1;CL17854Contig1;CL22689Contig1;CL87433Contig1;CL19498Contig1;CL21222Contig1;CL104428Contig1;CL24408Contig1;CL8824Contig1;CL21379Contig1;CL1084Contig1;CL108854Contig1;CL98403Contig1;CL210…
205	Phototransduction - fly	28	66	0.209016	ko04745	CL61427Contig1;CL92521Contig1;CL144039Contig1;CL647Contig1;CL97219Contig1;CL5227Contig1;CL149179Contig1;CL110729Contig1;CL125651Contig1;CL107688Contig1;CL21939Contig1;CL46829Contig1;CL1595Contig1;CL25739Contig1;CL1405Contig2;CL118746Contig1;CL104430Contig1;CL29098Contig1;CL126825Contig1;CL43055Contig1;CL109861Contig1;CL1099Contig1;CL1099Contig2;CL25301Contig1;CL25427Contig1;CL110943Contig1;CL1185…
206	Mineral absorption	28	81	0.720279	ko04978	CL102812Contig1;CL42Contig2;CL23092Contig1;CL24993Contig1;CL13929Contig1;CL105368Contig1;CL87422Contig1;CL111003Contig1;CL134484Contig1;CL175Contig1;CL36283Contig1;CL17581Contig1;CL8651Contig1;CL11731Contig1;CL25286Contig1;CL21199Contig1;CL21966Contig1;CL116694Contig1;CL139849Contig1;CL110561Contig1;CL91568Contig1;CL109137Contig1;CL110477Contig1;CL73002Contig1;CL108727Contig1;CL50883Contig1;CL538…
207	Phototransduction	28	84	0.798263	ko04744	CL110890Contig1;CL647Contig1;CL952Contig1;CL108818Contig1;CL53726Contig1;CL19107Contig1;CL110729Contig1;CL10588Contig1;CL63584Contig1;CL107688Contig1;CL21939Contig1;CL118492Contig1;CL104666Contig1;CL75087Contig1;CL107843Contig1;CL31794Contig1;CL108280Contig1;CL29098Contig1;CL124307Contig1;CL109861Contig1;CL18998Contig1;CL3857Contig1;CL110358Contig1;CL14771Contig1;CL108829Contig1;CL108251Contig1;C…
208	Chemical carcinogenesis	27	59	0.0968886	ko05204	CL109914Contig1;CL110564Contig1;CL6627Contig1;CL19086Contig1;CL11619Contig1;CL10579Contig1;CL29201Contig1;CL114855Contig1;CL135785Contig1;CL104181Contig1;CL97221Contig1;CL8054Contig1;CL608Contig1;CL7537Contig1;CL113233Contig1;CL35922Contig1;CL107304Contig1;CL97043Contig1;CL109446Contig1;CL109402Contig1;CL11233Contig1;CL1388Contig1;CL4581Contig1;CL3237Contig1;CL1429Contig1;CL139456Contig1;CL161Con…
209	Vitamin digestion and absorption	27	69	0.395889	ko04977	CL89435Contig1;CL43Contig5;CL63423Contig1;CL7692Contig1;CL105374Contig1;CL14572Contig1;CL108597Contig1;CL134932Contig1;CL78873Contig1;CL110204Contig1;CL7828Contig1;CL8033Contig1;CL71075Contig1;CL113595Contig1;CL22635Contig1;CL106032Contig1;CL24396Contig1;CL104560Contig1;CL117000Contig1;CL150746Contig1;CL15192Contig1;CL85079Contig1;CL14176Contig1;CL93108Contig1;CL106813Contig1;CL2792Contig1;comp53…
210	Leishmaniasis	27	75	0.615734	ko05140	CL92317Contig1;CL15769Contig1;CL106963Contig1;CL39316Contig1;CL110736Contig1;CL104198Contig1;CL135148Contig1;CL24342Contig1;CL140379Contig1;CL126566Contig1;CL109207Contig1;CL107314Contig1;CL38581Contig1;CL87093Contig1;CL136064Contig1;CL108508Contig1;CL26785Contig1;CL104681Contig1;CL18019Contig1;CL19624Contig1;CL19017Contig1;CL5970Contig1;CL91589Contig1;CL21434Contig1;CL107363Contig1;CL10228Contig…
211	Propanoate metabolism	26	49	0.0126614	ko00640	CL110793Contig1;CL109Contig1;CL110686Contig1;CL1407Contig1;CL12940Contig1;CL6373Contig1;CL110876Contig1;CL16201Contig1;CL107809Contig1;CL129742Contig1;CL104257Contig1;CL8471Contig1;CL78954Contig1;CL110728Contig1;CL109773Contig1;CL46Contig1;CL103262Contig1;CL108427Contig1;CL60290Contig1;CL116138Contig1;CL192Contig1;CL29Contig1;CL26555Contig1;CL37Contig1;CL149247Contig1;CL703Contig1
212	Nicotine addiction	26	75	0.703351	ko05033	CL83083Contig1;CL119045Contig1;CL7475Contig1;CL115719Contig1;CL118998Contig1;CL150401Contig1;CL9202Contig1;CL107019Contig1;CL116675Contig1;CL15682Contig1;CL1573Contig1;CL102886Contig1;CL141811Contig1;CL115246Contig1;CL9894Contig1;CL111986Contig1;CL93614Contig1;CL91494Contig1;CL11969Contig1;CL52840Contig1;CL107139Contig1;CL117883Contig1;CL148012Contig1;CL125483Contig1;CL30388Contig1;CL118189Contig1
213	Hematopoietic cell lineage	26	99	0.99246	ko04640	CL21715Contig1;CL6416Contig1;CL125930Contig1;CL146002Contig1;CL18645Contig1;CL2771Contig1;CL110979Contig1;CL51339Contig1;CL25285Contig1;CL140844Contig1;CL107314Contig1;CL110368Contig1;CL1623Contig1;CL108091Contig1;CL79371Contig1;CL127191Contig1;CL105996Contig1;CL26180Contig1;CL118763Contig1;CL22653Contig1;CL327Contig2;CL18644Contig1;CL14236Contig1;CL89021Contig1;CL107530Contig1;CL65546Contig1
214	Other types of O-glycan biosynthesis	25	45	0.00636163	ko00514	CL108107Contig1;CL7938Contig1;CL19817Contig1;CL6623Contig1;CL142104Contig1;CL1250Contig1;CL110473Contig1;CL108185Contig1;CL7612Contig1;CL27612Contig1;CL118556Contig1;CL15512Contig1;CL3124Contig1;CL50117Contig1;CL1504Contig1;CL104415Contig1;CL148385Contig1;CL88414Contig1;CL110330Contig1;CL134316Contig1;CL13744Contig1;CL108413Contig1;CL114563Contig1;CL812Contig1;CL103507Contig1
215	Porphyrin and chlorophyll metabolism	25	48	0.0187337	ko00860	CL84222Contig1;CL1145Contig1;CL10579Contig1;CL29201Contig1;CL6594Contig1;CL15914Contig1;CL843Contig1;CL114466Contig1;CL2769Contig1;CL181Contig2;CL10224Contig1;CL107304Contig1;CL103198Contig1;CL22324Contig1;CL118667Contig1;CL263Contig1;CL94Contig1;CL110561Contig1;CL108520Contig1;CL107751Contig1;CL22984Contig1;CL598Contig1;CL108922Contig1;CL104673Contig1;CL103421Contig1
216	Glutathione metabolism	25	56	0.134804	ko00480	CL109914Contig1;CL99256Contig1;CL22386Contig1;CL125930Contig1;CL3361Contig1;CL104181Contig1;CL117027Contig1;CL107066Contig1;CL240Contig1;CL112862Contig1;CL105656Contig1;CL35922Contig1;CL60Contig1;CL117628Contig1;CL53Contig1;CL23695Contig1;CL108001Contig1;CL107678Contig1;CL215Contig1;CL22843Contig1;CL110659Contig1;CL63828Contig1;CL135731Contig1;CL34Contig1;CL103290Contig1
217	Methane metabolism	25	58	0.189103	ko00680	CL1364Contig1;CL6627Contig1;CL8451Contig1;CL107452Contig1;CL82713Contig1;CL109722Contig1;CL3522Contig1;CL419Contig1;CL186Contig1;CL97095Contig1;CL71341Contig1;CL123795Contig1;CL109354Contig1;CL107895Contig1;CL53Contig2;CL129877Contig1;CL118381Contig1;CL1388Contig1;CL112428Contig1;CL49328Contig1;CL10436Contig1;CL1654Contig1;CL140Contig1;CL18Contig1;CL1599Contig1
218	Tyrosine metabolism	25	60	0.252863	ko00350	CL4287Contig1;CL6627Contig1;CL5318Contig1;CL110121Contig1;CL17745Contig1;CL19576Contig1;CL20957Contig1;CL103252Contig1;CL11423Contig1;CL23Contig1;CL7113Contig1;comp85124_c0_seq1;CL92427Contig1;CL108320Contig1;CL141605Contig1;CL97043Contig1;CL8222Contig1;CL1388Contig1;CL556Contig1;CL1113Contig1;CL22415Contig1;CL1429Contig1;CL139456Contig1;CL161Contig1;CL4715Contig1
219	Renin-angiotensin system	25	65	0.438978	ko04614	CL133996Contig1;CL101895Contig1;CL125930Contig1;CL22041Contig1;CL27718Contig1;CL146700Contig1;CL88267Contig1;CL21934Contig1;CL143210Contig1;CL104367Contig1;CL88506Contig1;CL140697Contig1;CL20300Contig1;CL20931Contig1;CL8638Contig1;CL102221Contig1;CL124578Contig1;CL75636Contig1;CL63Contig1;CL8085Contig1;CL24601Contig1;CL13720Contig1;CL119070Contig1;CL25498Contig1;CL595Contig1
220	DNA replication	24	42	0.00434474	ko03030	CL114963Contig1;CL6544Contig1;CL24801Contig1;CL109667Contig1;CL47606Contig1;CL27457Contig1;CL1248Contig1;CL107926Contig1;CL8863Contig1;CL109071Contig1;CL114361Contig1;CL113584Contig1;CL5000Contig1;CL57650Contig1;CL12004Contig1;CL1303Contig1;CL103913Contig1;CL5054Contig1;CL11960Contig1;CL18346Contig1;CL69709Contig1;CL109884Contig1;CL104677Contig1;CL572Contig1
221	Bladder cancer	23	49	0.0844555	ko05219	CL104433Contig1;CL107593Contig1;CL116908Contig1;CL15769Contig1;CL94012Contig1;CL108357Contig1;CL271Contig1;CL97027Contig1;CL22614Contig1;CL111030Contig1;CL74860Contig1;CL110850Contig1;CL108738Contig1;CL108965Contig1;CL77987Contig1;CL115379Contig1;CL209Contig1;CL25537Contig1;CL143737Contig1;comp380728_c0_seq2;CL108323Contig1;CL10381Contig1;CL19143Contig1
222	Butanoate metabolism	23	50	0.105119	ko00650	CL109Contig1;CL110686Contig1;CL1407Contig1;CL6373Contig1;CL1Contig2;CL137080Contig1;CL112060Contig1;CL1083Contig2;CL31078Contig1;CL104257Contig1;CL50641Contig1;CL109399Contig1;CL25823Contig1;CL92565Contig1;CL354Contig2;CL108427Contig1;CL103376Contig1;CL110518Contig1;CL132029Contig1;CL37Contig1;CL21557Contig1;CL8095Contig1;CL149247Contig1
223	Carbon fixation in photosynthetic organisms	23	55	0.250743	ko00710	CL6Contig1;CL119744Contig1;CL82713Contig1;CL109722Contig1;CL3506Contig1;CL97095Contig1;CL207Contig1;CL85481Contig1;comp85124_c0_seq1;CL107895Contig1;CL17Contig2;CL116219Contig1;CL26156Contig1;CL110314Contig1;CL118381Contig1;CL107877Contig1;CL385Contig1;CL578Contig1;CL76Contig1;CL167Contig1;CL21205Contig1;CL4715Contig1;CL1681Contig1
224	Glyoxylate and dicarboxylate metabolism	23	59	0.404524	ko00630	CL109473Contig1;CL109Contig1;CL110686Contig1;CL1407Contig1;CL12940Contig1;CL21830Contig1;CL107809Contig1;CL126884Contig1;CL105579Contig1;CL138041Contig1;CL3506Contig1;CL71341Contig1;CL17Contig2;CL6305Contig1;CL1491Contig1;CL19470Contig1;CL192Contig1;CL49328Contig1;CL3Contig1;CL29Contig1;CL78525Contig1;CL149247Contig1;CL111664Contig1
225	Base excision repair	22	45	0.0554472	ko03410	CL114963Contig1;CL116141Contig1;CL135140Contig1;CL108915Contig1;CL107948Contig1;CL107463Contig1;CL107300Contig1;CL1081Contig1;CL7574Contig1;CL105712Contig1;CL109429Contig1;CL2635Contig1;CL66855Contig1;CL27457Contig1;CL1248Contig1;CL75023Contig1;CL20989Contig1;CL117274Contig1;CL110464Contig1;CL104915Contig1;CL69709Contig1;CL104677Contig1
226	Steroid hormone biosynthesis	22	50	0.166672	ko00140	CL110564Contig1;CL19086Contig1;CL11619Contig1;CL20386Contig1;CL10579Contig1;CL128306Contig1;CL29201Contig1;CL114855Contig1;CL107615Contig1;CL18872Contig1;CL2658Contig1;CL97221Contig1;CL608Contig1;CL104504Contig1;CL21222Contig1;CL115400Contig1;CL104428Contig1;CL107304Contig1;CL22415Contig1;CL136141Contig1;CL6478Contig1;CL40691Contig1
227	Inflammatiory bowel disease (IBD)	22	62	0.62816	ko05321	CL88027Contig1;CL110590Contig1;CL24342Contig1;CL146112Contig1;CL140379Contig1;CL126566Contig1;CL64051Contig1;CL112034Contig1;CL106259Contig1;CL90355Contig1;CL3072Contig1;CL87093Contig1;CL102190Contig1;CL103550Contig1;CL21287Contig1;CL110459Contig1;CL19017Contig1;CL149723Contig1;CL66357Contig1;CL786Contig1;CL21434Contig1;CL110764Contig1
228	Maturity onset diabetes of the young	22	64	0.698837	ko04950	CL109827Contig1;CL42374Contig1;CL18312Contig1;CL24346Contig1;CL103842Contig1;CL93594Contig1;CL115460Contig1;CL110036Contig1;CL99548Contig1;CL22689Contig1;CL76931Contig1;CL106660Contig1;CL59534Contig1;CL49222Contig1;CL108962Contig1;CL10785Contig1;CL108088Contig1;CL110292Contig1;CL136488Contig1;CL139979Contig1;CL26059Contig1;CL134368Contig1
229	RNA polymerase	22	78	0.960465	ko03020	CL15332Contig1;CL103048Contig1;CL79813Contig1;CL4147Contig1;CL5487Contig1;CL89191Contig1;CL14504Contig1;CL62272Contig1;CL89874Contig1;CL9514Contig1;CL43951Contig1;CL23391Contig1;CL2835Contig1;CL123584Contig1;CL7057Contig2;CL1431Contig1;CL868Contig1;CL14994Contig1;CL50961Contig1;CL47337Contig1;CL23178Contig1;CL22069Contig1
230	Metabolism of xenobiotics by cytochrome P450	21	47	0.148802	ko00980	CL109914Contig1;CL110564Contig1;CL6627Contig1;CL11619Contig1;CL10579Contig1;CL29201Contig1;CL135785Contig1;CL104181Contig1;CL137Contig1;CL97221Contig1;CL7537Contig1;CL35922Contig1;CL19170Contig1;CL107304Contig1;CL97043Contig1;CL11233Contig1;CL1388Contig1;CL196Contig1;CL1429Contig1;CL139456Contig1;CL161Contig1
231	Primary immunodeficiency	21	57	0.535697	ko05340	CL104741Contig1;CL108915Contig1;CL1728Contig1;CL17551Contig1;CL107314Contig1;CL107237Contig1;CL7574Contig1;CL108856Contig1;CL11032Contig1;CL110368Contig1;CL99454Contig1;CL107527Contig1;CL23553Contig1;CL229Contig1;CL104780Contig1;CL23030Contig1;CL110270Contig1;CL22653Contig1;CL13793Contig1;CL5908Contig1;CL14367Contig1
232	Circadian rhythm - mammal	21	78	0.977278	ko04710	CL102088Contig1;CL24970Contig1;CL9317Contig1;CL23189Contig1;CL21940Contig1;CL108429Contig1;CL1644Contig1;CL111450Contig1;CL1293Contig1;CL108273Contig1;CL24508Contig1;CL1253Contig1;CL107978Contig1;CL99235Contig1;CL110126Contig1;CL18744Contig1;CL110153Contig1;CL108820Contig1;CL11521Contig1;CL107973Contig1;CL100924Contig1
233	Drug metabolism - cytochrome P450	20	44	0.13102	ko00982	CL4287Contig1;CL109914Contig1;CL5329Contig1;CL6627Contig1;CL5318Contig1;CL10579Contig1;CL110121Contig1;CL29201Contig1;CL104181Contig1;CL11423Contig1;CL5939Contig1;CL35922Contig1;CL107304Contig1;CL97043Contig1;CL8222Contig1;CL1388Contig1;CL829Contig1;CL1429Contig1;CL139456Contig1;CL161Contig1
234	beta-Alanine metabolism	20	50	0.347134	ko00410	CL6373Contig1;CL116609Contig1;CL25422Contig1;CL110876Contig1;CL86685Contig1;CL104257Contig1;CL18538Contig1;CL108487Contig1;CL23552Contig1;CL106923Contig1;CL109773Contig1;CL97043Contig1;CL108427Contig1;CL108001Contig1;CL72Contig1;CL110985Contig1;CL132029Contig1;CL139456Contig1;CL26555Contig1;CL37Contig1
235	Thyroid cancer	20	57	0.641883	ko05216	CL83356Contig1;CL15769Contig1;CL142218Contig1;CL271Contig1;CL111030Contig1;CL12756Contig1;CL23215Contig1;CL3584Contig1;CL106105Contig1;CL108965Contig1;CL22580Contig1;CL143737Contig1;CL9457Contig1;CL107378Contig1;CL110134Contig1;CL141692Contig1;CL8522Contig1;CL112238Contig1;CL22903Contig1;CL107881Contig1
236	Selenocompound metabolism	19	35	0.0185204	ko00450	CL26491Contig1;CL12688Contig1;CL19112Contig1;CL63315Contig1;CL111438Contig1;CL13370Contig1;CL8054Contig1;CL113233Contig1;CL9698Contig1;CL1311Contig1;CL92901Contig1;CL109402Contig1;CL112971Contig1;CL92351Contig1;CL3205Contig1;CL218Contig1;CL391Contig1;CL3237Contig1;CL23476Contig1
237	Plant-pathogen interaction	19	36	0.026888	ko04626	CL647Contig1;CL20191Contig1;CL110729Contig1;CL154Contig2;CL21367Contig1;CL107688Contig1;CL21939Contig1;CL117911Contig1;CL64493Contig1;CL104083Contig1;CL29098Contig1;CL14494Contig1;CL2069Contig1;CL119084Contig1;CL109861Contig1;CL20250Contig1;CL1423Contig1;CL22847Contig1;CL6717Contig1
238	SNARE interactions in vesicular transport	19	39	0.0687615	ko04130	CL104787Contig1;CL19002Contig1;CL7422Contig1;CL118615Contig1;CL109439Contig1;CL132316Contig1;CL37218Contig1;CL3699Contig1;CL6391Contig1;CL106579Contig1;CL115957Contig1;CL26157Contig1;CL110450Contig1;CL109401Contig1;CL90886Contig1;CL110864Contig1;CL103543Contig1;CL108888Contig1;CL10423Contig1
239	Galactose metabolism	19	43	0.17243	ko00052	CL1364Contig1;CL49038Contig1;CL106381Contig1;CL92435Contig1;CL96134Contig1;CL106779Contig1;CL1228Contig1;CL24490Contig1;CL108784Contig1;CL103122Contig1;CL102106Contig1;CL26035Contig1;CL137466Contig1;CL125Contig1;CL3124Contig1;CL107945Contig1;CL114563Contig1;CL142273Contig1;CL108936Contig1
240	One carbon pool by folate	19	44	0.206938	ko00670	CL390Contig1;CL3662Contig1;CL12688Contig1;CL116Contig2;CL108599Contig1;CL102726Contig1;CL71341Contig1;CL18285Contig1;CL21493Contig1;CL1311Contig1;CL15Contig1;CL110768Contig1;CL2Contig1;CL23903Contig1;CL110517Contig1;CL110327Contig1;CL111605Contig1;CL7Contig1;CL139339Contig1
241	Protein export	17	24	0.000291375	ko03060	CL91209Contig1;CL110447Contig1;CL232Contig1;CL13471Contig1;CL719Contig1;CL897Contig1;CL30Contig2;CL43041Contig1;CL20039Contig1;CL107660Contig1;CL143346Contig1;CL534Contig1;CL104797Contig1;CL107620Contig1;CL7827Contig1;CL118Contig1;CL140797Contig1
242	Fatty acid biosynthesis	17	27	0.00268211	ko00061	CL106925Contig1;CL67514Contig1;CL157Contig1;CL16201Contig1;CL129742Contig1;CL107119Contig1;CL132352Contig1;CL24800Contig1;CL110728Contig1;CL22035Contig1;CL60290Contig1;CL110511Contig1;CL25245Contig1;CL334Contig1;CL110844Contig1;CL104034Contig1;CL110987Contig1
243	Glycosaminoglycan biosynthesis - heparan sulfate	17	33	0.043051	ko00534	CL74109Contig1;CL106979Contig1;CL110323Contig1;CL10822Contig1;CL3132Contig2;CL94966Contig1;CL24306Contig1;CL80315Contig1;CL131431Contig1;CL44072Contig1;CL24999Contig1;CL105167Contig1;CL125608Contig1;CL107405Contig1;CL1523Contig1;CL105226Contig1;CL93353Contig1
244	Carbon fixation pathways in prokaryotes	17	36	0.103818	ko00720	CL109Contig1;CL110686Contig1;CL1407Contig1;CL12940Contig1;CL476Contig1;CL126884Contig1;CL368Contig1;CL89Contig1;CL112862Contig1;CL53Contig2;CL710Contig1;CL202Contig2;CL3Contig1;CL29Contig1;CL110517Contig1;CL135731Contig1;CL149247Contig1
245	Biosynthesis of unsaturated fatty acids	17	42	0.326335	ko01040	CL19697Contig1;CL104152Contig1;CL107085Contig1;CL7679Contig1;CL7028Contig2;CL23435Contig1;CL65665Contig1;CL142552Contig1;CL20981Contig1;CL113001Contig1;CL116094Contig1;CL107091Contig1;CL25374Contig1;CL22870Contig1;CL18525Contig1;comp400710_c0_seq1;CL37Contig1
246	Glycosaminoglycan degradation	16	24	0.00127197	ko00531	CL110045Contig1;CL110404Contig1;CL19854Contig1;CL107357Contig1;CL15914Contig1;CL1299Contig1;CL24490Contig1;CL2769Contig1;CL3338Contig1;CL263Contig1;CL107945Contig1;CL89638Contig1;CL120069Contig1;CL13846Contig1;CL111992Contig1;CL102830Contig1
247	Mismatch repair	16	36	0.177584	ko03430	CL145648Contig1;CL5078Contig1;CL137495Contig1;CL47606Contig1;CL1631Contig1;CL1248Contig1;CL107926Contig1;CL114361Contig1;CL113584Contig1;CL5000Contig1;CL282Contig1;CL11960Contig1;CL109884Contig1;CL3777Contig1;CL572Contig1;CL10046Contig1
248	2-Oxocarboxylic acid metabolism	15	34	0.192063	ko01210	CL115976Contig1;CL126884Contig1;CL112862Contig1;comp85124_c0_seq1;CL6337Contig1;CL116219Contig1;CL17991Contig1;CL104534Contig1;CL111016Contig1;CL3Contig1;CL135731Contig1;comp394147_c1_seq7;CL4715Contig1;CL68Contig1;CL1681Contig1
249	Linoleic acid metabolism	15	46	0.740375	ko00591	CL86891Contig1;CL19086Contig1;CL20744Contig1;CL21480Contig1;CL114855Contig1;CL26284Contig1;CL111160Contig1;CL87305Contig1;CL8824Contig1;CL152288Contig1;CL16253Contig1;CL34263Contig1;CL131710Contig1;CL89752Contig1;CL19577Contig1
250	Regulation of autophagy	14	24	0.0142244	ko04140	CL24970Contig1;CL108307Contig1;CL99841Contig1;CL461Contig1;CL105087Contig1;CL22051Contig1;CL22689Contig1;CL93247Contig1;CL3700Contig1;CL109331Contig1;CL105357Contig1;CL23697Contig1;CL119131Contig1;CL5835Contig1
251	Pantothenate and CoA biosynthesis	14	31	0.167258	ko00770	CL116609Contig1;CL10049Contig1;CL86685Contig1;CL107142Contig1;CL72789Contig1;CL15930Contig1;CL26840Contig1;CL17991Contig1;CL7042Contig1;CL25894Contig1;CL72Contig1;comp348794_c0_seq2;CL110985Contig1;CL32948Contig1
252	Collecting duct acid secretion	14	32	0.207961	ko04966	CL108808Contig1;CL138160Contig1;CL1696Contig1;CL102923Contig1;CL105496Contig1;CL91052Contig1;CL107594Contig1;CL21922Contig1;CL7654Contig1;CL87054Contig1;CL143876Contig1;CL127490Contig1;CL5794Contig1;CL22450Contig1
253	alpha-Linolenic acid metabolism	14	36	0.401852	ko00592	CL86891Contig1;CL20744Contig1;CL21480Contig1;CL7028Contig2;CL26284Contig1;CL87305Contig1;CL152288Contig1;CL16253Contig1;CL34263Contig1;CL131710Contig1;CL25374Contig1;CL89752Contig1;comp400710_c0_seq1;CL19577Contig1
254	Homologous recombination	14	38	0.505195	ko03440	CL5696Contig2;CL5749Contig1;CL117109Contig1;CL17366Contig1;comp350633_c0_seq2;CL86493Contig1;CL110512Contig1;CL1248Contig1;CL876Contig1;CL114361Contig1;CL113584Contig1;CL150623Contig1;CL3818Contig1;CL11960Contig1
255	African trypanosomiasis	14	44	0.768138	ko05143	CL92521Contig1;CL136307Contig1;CL109990Contig1;CL5227Contig1;CL126566Contig1;CL107314Contig1;CL125651Contig1;CL46829Contig1;CL1595Contig1;CL104430Contig1;CL25427Contig1;CL19624Contig1;CL107353Contig1;CL118512Contig1
256	Cytosolic DNA-sensing pathway	14	45	0.800852	ko04623	CL15332Contig1;CL4147Contig1;CL106986Contig1;CL5487Contig1;CL112989Contig1;CL14504Contig1;CL98504Contig1;CL18700Contig1;CL2835Contig1;CL123584Contig1;CL91474Contig1;CL868Contig1;CL47337Contig1;CL22069Contig1
257	Taste transduction	14	45	0.800852	ko04742	CL116669Contig1;CL21581Contig1;CL4821Contig1;CL92779Contig1;CL106973Contig1;CL30376Contig1;CL101450Contig1;CL57959Contig1;CL1354Contig1;CL115246Contig1;CL106475Contig1;CL21379Contig1;CL117271Contig1;CL103402Contig1
258	Nitrogen metabolism	14	55	0.96912	ko00910	CL107358Contig1;CL4528Contig1;CL99748Contig1;CL363Contig1;CL57110Contig1;CL5251Contig1;CL104775Contig1;CL19470Contig1;CL104239Contig1;CL216Contig1;CL25365Contig1;CL26201Contig1;CL6559Contig1;CL70037Contig1
259	Mucin type O-Glycan biosynthesis	13	30	0.225461	ko00512	CL15481Contig1;CL149829Contig1;CL107245Contig1;CL109315Contig1;CL5531Contig1;CL94248Contig1;CL115735Contig1;CL108637Contig1;CL108288Contig1;CL108405Contig1;CL109853Contig1;CL110954Contig1;CL127923Contig1
260	MAPK signaling pathway - yeast	13	32	0.324285	ko04011	CL794Contig2;CL142218Contig1;CL5227Contig1;CL107697Contig1;CL12756Contig1;CL23215Contig1;CL1595Contig1;CL8622Contig1;CL104430Contig1;CL135849Contig1;CL25427Contig1;CL96841Contig1;CL118512Contig1
261	Proteasome	13	39	0.681252	ko03050	CL7921Contig2;CL109040Contig1;CL107042Contig1;CL117109Contig1;CL109431Contig1;CL108041Contig1;CL104305Contig1;CL2401Contig1;CL57406Contig1;CL791Contig2;CL108077Contig1;CL107055Contig1;CL115530Contig1
262	Intestinal immune network for IgA production	13	42	0.795545	ko04672	CL94398Contig1;CL104741Contig1;CL22021Contig1;CL107314Contig1;CL106723Contig1;CL90355Contig1;CL119243Contig1;CL118872Contig1;CL87093Contig1;CL45132Contig1;CL108324Contig1;CL23030Contig1;CL105002Contig1
263	Histidine metabolism	12	28	0.244784	ko00340	CL104121Contig1;CL25422Contig1;CL110121Contig1;CL18538Contig1;CL108487Contig1;CL23552Contig1;CL69082Contig1;CL106923Contig1;CL97043Contig1;CL22330Contig1;CL110671Contig1;CL139456Contig1
264	Glycosylphosphatidylinositol(GPI)-anchor biosynthesis	12	30	0.350434	ko00563	CL115277Contig1;CL23996Contig1;CL32925Contig1;CL122116Contig1;CL94196Contig1;CL79172Contig1;CL19625Contig1;CL21411Contig1;CL107524Contig1;CL110436Contig1;CL10175Contig1;CL99571Contig1
265	Proximal tubule bicarbonate reclamation	12	34	0.570688	ko04964	CL111460Contig1;CL24993Contig1;CL585Contig1;CL21528Contig1;CL17876Contig1;CL111495Contig1;CL8583Contig1;CL116694Contig1;CL91568Contig1;CL73002Contig1;CL25365Contig1;CL44620Contig1
266	Vitamin B6 metabolism	11	17	0.00717636	ko00750	CL4287Contig1;CL5318Contig1;CL11423Contig1;CL18081Contig1;CL3609Contig1;CL123795Contig1;CL8222Contig1;CL5316Contig1;CL38Contig1;CL150545Contig1;CL18Contig1
267	Glycosphingolipid biosynthesis - ganglio series	11	17	0.00717636	ko00604	CL3955Contig1;CL15481Contig1;CL107357Contig1;CL24490Contig1;CL112256Contig1;CL108288Contig1;CL3338Contig1;CL108002Contig1;CL130706Contig1;CL107945Contig1;CL126444Contig1
268	Terpenoid backbone biosynthesis	11	24	0.167418	ko00900	CL109Contig1;CL110686Contig1;CL8Contig1;CL1407Contig1;CL108346Contig1;CL104130Contig1;CL7578Contig1;CL1691Contig1;CL109041Contig1;CL18863Contig1;CL149247Contig1
269	Glycosaminoglycan biosynthesis - chondroitin sulfate	11	25	0.214433	ko00532	CL110761Contig1;CL56848Contig1;CL115731Contig1;CL131431Contig1;CL1401Contig1;CL107263Contig1;CL33477Contig1;CL50148Contig1;CL107405Contig1;CL1523Contig1;CL105226Contig1
270	Two-component system	11	27	0.321503	ko02020	CL109Contig1;CL110686Contig1;CL1407Contig1;CL19470Contig1;CL37225Contig1;CL604Contig1;CL38812Contig1;CL1337Contig1;CL21868Contig1;CL149247Contig1;CL52534Contig1
271	MAPK signaling pathway - fly	11	29	0.437462	ko04013	CL139478Contig1;CL15769Contig1;CL110918Contig1;CL81913Contig1;CL3628Contig1;CL22734Contig1;CL22152Contig1;CL23213Contig1;CL21728Contig1;CL109549Contig1;CL117203Contig1
272	Fatty acid elongation in mitochondria	11	30	0.495481	ko00062	CL19697Contig1;CL7679Contig1;CL94276Contig1;CL104257Contig1;CL65665Contig1;CL110305Contig1;CL107091Contig1;CL1095Contig1;CL22870Contig1;CL37Contig1;CL21557Contig1
273	Glycosaminoglycan biosynthesis - keratan sulfate	10	22	0.182308	ko00533	CL102818Contig1;CL15481Contig1;CL108288Contig1;CL26565Contig1;CL3124Contig1;CL18611Contig1;CL1538Contig1;CL13744Contig1;CL114563Contig1;CL1234Contig1
274	Phenylalanine metabolism	10	30	0.642657	ko00360	CL1206Contig1;CL110121Contig1;CL17745Contig1;CL20957Contig1;comp85124_c0_seq1;CL92427Contig1;CL141605Contig1;CL97043Contig1;CL139456Contig1;CL4715Contig1
275	Streptomycin biosynthesis	9	16	0.0437864	ko00521	CL106381Contig1;CL49Contig1;CL1228Contig1;CL1380Contig1;CL108784Contig1;CL102106Contig1;CL152Contig1;CL108936Contig1;CL24Contig1
276	Other glycan degradation	9	20	0.19898	ko00511	CL107357Contig1;CL860Contig1;CL2430Contig1;CL24490Contig1;CL3338Contig1;CL107945Contig1;CL21357Contig1;CL1156Contig1;CL108946Contig1
277	Benzoate degradation	9	21	0.255567	ko00362	CL109Contig1;CL110686Contig1;CL1407Contig1;CL6373Contig1;CL104257Contig1;CL110305Contig1;CL1095Contig1;CL37Contig1;CL149247Contig1
278	Glycosphingolipid biosynthesis - lacto and neolacto series	9	24	0.444805	ko00601	CL65080Contig1;CL21874Contig1;CL90236Contig1;CL3124Contig1;CL1738Contig2;CL106206Contig1;CL13744Contig1;CL114563Contig1;comp401958_c1_seq3
279	Sulfur relay system	9	25	0.508418	ko04122	CL2968Contig2;CL93130Contig1;CL141492Contig1;CL421Contig1;CL108537Contig1;CL108518Contig1;CL47Contig1;CL108720Contig1;CL204Contig2
280	Autoimmune thyroid disease	9	38	0.958233	ko05320	CL94398Contig1;CL104741Contig1;CL136062Contig1;CL107314Contig1;CL110902Contig1;CL106723Contig1;CL90355Contig1;CL87093Contig1;CL23030Contig1
281	Synthesis and degradation of ketone bodies	8	14	0.0446046	ko00072	CL109Contig1;CL110686Contig1;CL1407Contig1;CL137080Contig1;CL50641Contig1;CL354Contig2;CL110518Contig1;CL149247Contig1
282	Ascorbate and aldarate metabolism	8	16	0.113344	ko00053	CL25422Contig1;CL10579Contig1;CL29201Contig1;CL18538Contig1;CL23552Contig1;CL106923Contig1;CL107304Contig1;CL6418Contig1
283	Asthma	8	21	0.414724	ko05310	CL104741Contig1;CL107314Contig1;CL90355Contig1;CL87093Contig1;CL10705Contig1;CL23030Contig1;CL491Contig1;CL5865Contig1
284	Non-homologous end-joining	8	21	0.414724	ko03450	CL5696Contig2;CL64050Contig1;CL17366Contig1;CL107527Contig1;CL108497Contig1;CL2838Contig1;CL109055Contig1;CL9845Contig1
285	Allograft rejection	8	24	0.610616	ko05330	CL94398Contig1;CL104741Contig1;CL126566Contig1;CL107314Contig1;CL106723Contig1;CL90355Contig1;CL87093Contig1;CL23030Contig1
286	Type I diabetes mellitus	8	32	0.917943	ko04940	CL94398Contig1;CL126566Contig1;CL136451Contig1;CL106723Contig1;CL90355Contig1;CL22689Contig1;CL87093Contig1;CL132029Contig1
287	Circadian rhythm - fly	8	32	0.917943	ko04711	CL21940Contig1;CL1644Contig1;CL111450Contig1;CL7238Contig1;CL1293Contig1;CL24508Contig1;CL107281Contig1;CL99235Contig1
288	Primary bile acid biosynthesis	7	17	0.308081	ko00120	CL134909Contig1;CL96671Contig1;CL23435Contig1;comp391929_c1_seq8;CL110254Contig1;CL20600Contig1;CL19Contig2
289	Folate biosynthesis	7	17	0.308081	ko00790	CL413Contig1;CL105839Contig1;CL21493Contig1;CL116801Contig1;CL23903Contig1;CL108720Contig1;CL21868Contig1
290	Glycosphingolipid biosynthesis - globo series	6	12	0.130809	ko00603	CL15481Contig1;CL107357Contig1;CL21167Contig1;CL108288Contig1;CL3338Contig1;CL7225Contig1
291	Aminobenzoate degradation	6	15	0.340236	ko00627	CL6373Contig1;CL104257Contig1;CL5Contig2;CL3103Contig1;CL37Contig1;CL21868Contig1
292	Steroid biosynthesis	6	15	0.340236	ko00100	CL23986Contig1;CL107615Contig1;CL110040Contig1;CL21290Contig1;CL103536Contig1;CL862Contig2
293	Sulfur metabolism	6	19	0.638583	ko00920	CL93130Contig1;CL113319Contig1;CL189Contig2;CL108518Contig1;CL391Contig1;CL23476Contig1
294	Isoquinoline alkaloid biosynthesis	6	20	0.700108	ko00950	CL110121Contig1;CL17745Contig1;CL19576Contig1;CL103252Contig1;comp85124_c0_seq1;CL4715Contig1
295	Ubiquinone and other terpenoid-quinone biosynthesis	6	26	0.922766	ko00130	CL17745Contig1;CL23457Contig1;CL141605Contig1;CL115Contig2;CL33Contig1;CL106544Contig1
296	Chloroalkane and chloroalkene degradation	5	7	0.0149589	ko00625	CL6627Contig1;CL25422Contig1;CL18538Contig1;CL23552Contig1;CL1388Contig1
297	Valine, leucine and isoleucine biosynthesis	5	9	0.0821543	ko00290	CL112078Contig1;CL138Contig1;CL2682Contig1;CL412Contig1;CL17991Contig1
298	Cyanoamino acid metabolism	5	13	0.37771	ko00460	CL99256Contig1;CL71341Contig1;CL60Contig1;CL10953Contig1;CL39Contig1
299	Riboflavin metabolism	5	14	0.463213	ko00740	CL91202Contig1;CL15930Contig1;CL26840Contig1;comp348794_c0_seq2;CL110471Contig1
300	Tropane, piperidine and pyridine alkaloid biosynthesis	5	16	0.620997	ko00960	CL17745Contig1;CL21654Contig1;CL23766Contig1;comp85124_c0_seq1;CL4715Contig1
301	Aflatoxin biosynthesis	4	6	0.0338927	ko00254	CL16201Contig1;CL129742Contig1;CL110728Contig1;CL60290Contig1
302	Cell cycle - Caulobacter	4	7	0.0812271	ko04112	CL153Contig1;CL26453Contig1;CL115355Contig1;CL165Contig1
303	Lipoic acid metabolism	4	7	0.0812271	ko00785	CL6189Contig1;CL828Contig1;CL16843Contig1;CL1441Contig1
304	Thiamine metabolism	4	7	0.0812271	ko00730	CL4346Contig2;CL421Contig1;comp365278_c0_seq2;CL204Contig2
305	Biotin metabolism	4	9	0.233276	ko00780	CL157Contig1;CL110511Contig1;CL25245Contig1;comp539085_c0_seq1
306	Phosphonate and phosphinate metabolism	4	9	0.233276	ko00440	CL5703Contig1;CL105485Contig1;CL2820Contig1;CL104776Contig1
307	Phenylalanine, tyrosine and tryptophan biosynthesis	4	11	0.42215	ko00400	CL17745Contig1;CL1857Contig1;comp85124_c0_seq1;CL4715Contig1
308	Taurine and hypotaurine metabolism	4	14	0.676902	ko00430	CL99256Contig1;CL23435Contig1;CL60Contig1;CL132029Contig1
309	Caprolactam degradation	4	14	0.676902	ko00930	CL6373Contig1;CL104257Contig1;CL37Contig1;CL21557Contig1
310	Graft-versus-host disease	4	16	0.798098	ko05332	CL94398Contig1;CL106723Contig1;CL90355Contig1;CL87093Contig1
311	Bisphenol degradation	3	3	1e-06	ko00363	CL21654Contig1;CL23766Contig1;CL3103Contig1
312	Flavone and flavonol biosynthesis	3	3	1e-06	ko00944	CL15914Contig1;CL2769Contig1;CL263Contig1
313	Polyketide sugar unit biosynthesis	3	3	1e-06	ko00523	CL1380Contig1;CL152Contig1;CL24Contig1
314	Biosynthesis of vancomycin group antibiotics	3	3	1e-06	ko01055	CL1380Contig1;CL152Contig1;CL24Contig1
315	Limonene and pinene degradation	3	4	0.0216475	ko00903	CL25422Contig1;CL18538Contig1;CL23552Contig1
316	Lysine biosynthesis	3	5	0.0750325	ko00300	CL106923Contig1;CL111016Contig1;CL66Contig1
317	Geraniol degradation	3	7	0.258758	ko00281	CL137080Contig1;CL62Contig1;CL21557Contig1
318	Phenylpropanoid biosynthesis	3	8	0.368197	ko00940	CL1206Contig1;CL10953Contig1;CL39Contig1
319	Cutin, suberine and wax biosynthesis	2	2	1e-06	ko00073	CL10906Contig1;CL4665Contig1
320	Naphthalene degradation	2	3	0.0564449	ko00626	CL6627Contig1;CL1388Contig1
321	Biosynthesis of ansamycins	2	3	0.0564449	ko01051	CL207Contig1;CL26156Contig1
322	Degradation of aromatic compounds	2	4	0.160837	ko01220	CL6627Contig1;CL1388Contig1
323	Bacterial secretion system	2	4	0.160837	ko03070	CL30Contig2;CL118Contig1
324	Butirosin and neomycin biosynthesis	2	5	0.289544	ko00524	CL102106Contig1;CL108936Contig1
325	Circadian rhythm - plant	2	6	0.421777	ko04712	CL81403Contig1;CL2772Contig1
326	D-Glutamine and D-glutamate metabolism	2	6	0.421777	ko00471	CL8583Contig1;CL25365Contig1
327	Sesquiterpenoid biosynthesis	1	2	0.147162	ko00909	CL110040Contig1
328	Indole alkaloid biosynthesis	1	2	0.147162	ko00901	CL111036Contig1
329	Styrene degradation	1	2	0.147162	ko00643	CL1113Contig1
330	Atrazine degradation	1	3	0.328596	ko00791	CL109285Contig1
331	Penicillin and cephalosporin biosynthesis	1	4	0.496356	ko00311	CL22251Contig1
332	D-Arginine and D-ornithine metabolism	1	4	0.496356	ko00472	CL22251Contig1
333	Novobiocin biosynthesis	1	4	0.496356	ko00401	CL17745Contig1
334	Nitrotoluene degradation	1	4	0.496356	ko00633	CL4581Contig1
335	Betalain biosynthesis	1	4	0.496356	ko00965	CL22415Contig1
336	Caffeine metabolism	1	6	0.740456	ko00232	CL4581Contig1

## Sheet: Sheet2
1	1	PPAR signaling pathway		Unigene1423_T, Unigene2637_T, Unigene2638_T, Unigene2978_T, Unigene4069_T, Unigene6597_T, Unigene6693_T, Unigene15520_T, Unigene21372_T, Unigene21373_T, Unigene21375_T, Unigene21376_T, Unigene21377_T, Unigene21378_T, Unigene21379_T, Unigene21380_T, Unigene21381_T, Unigene21382_T, Unigene21383_T, Unigene21385_T, Unigene21386_T, Unigene21388_T, Unigene21389_T, Unigene21390_T, Unigene21391_T, Unigen…
2	2	Adherens junction		Unigene497_T, Unigene1155_T, Unigene2978_T, Unigene3833_T, Unigene4580_T, Unigene5560_T, Unigene13368_T, Unigene14237_T, Unigene15736_T, Unigene15951_T, Unigene17048_T, Unigene21128_T, Unigene21372_T, Unigene21373_T, Unigene21375_T, Unigene21376_T, Unigene21377_T, Unigene21378_T, Unigene21379_T, Unigene21380_T, Unigene21381_T, Unigene21382_T, Unigene21383_T, Unigene21385_T, Unigene21386_T, Unigen…
3	3	Insulin signaling pathway		Unigene52_T, Unigene58_T, Unigene60_T, Unigene181_T, Unigene257_T, Unigene258_T, Unigene260_T, Unigene762_T, Unigene1099_T, Unigene1914_T, Unigene2114_T, Unigene2637_T, Unigene2638_T, Unigene2888_T, Unigene2978_T, Unigene3204_T, Unigene3616_T, Unigene3839_T, Unigene4275_T, Unigene4858_T, Unigene6193_T, Unigene8242_T, Unigene13631_T, Unigene15052_T, Unigene16206_T, Unigene16535_T, Unigene19583_T, …
4	4	Tight junction		Unigene1084_T, Unigene1098_T, Unigene1290_T, Unigene1462_T, Unigene1987_T, Unigene2114_T, Unigene3073_T, Unigene3805_T, Unigene5560_T, Unigene5972_T, Unigene6077_T, Unigene6379_T, Unigene6494_T, Unigene6793_T, Unigene14237_T, Unigene14500_T, Unigene14980_T, Unigene15736_T, Unigene16110_T, Unigene16269_T, Unigene17048_T, Unigene17511_T, Unigene21128_T, Unigene22093_T, Unigene22275_T, Unigene22276_…
5	5	Tuberculosis		Unigene257_T, Unigene258_T, Unigene260_T, Unigene394_T, Unigene395_T, Unigene1079_T, Unigene1080_T, Unigene1098_T, Unigene1462_T, Unigene1855_T, Unigene2644_T, Unigene3014_T, Unigene3632_T, Unigene3805_T, Unigene4900_T, Unigene5848_T, Unigene6193_T, Unigene13696_T, Unigene13878_T, Unigene14005_T, Unigene15286_T, Unigene15306_T, Unigene15376_T, Unigene15517_T, Unigene15532_T, Unigene16110_T, Unige…
6	6	Endocytosis		Unigene106_T, Unigene109_T, Unigene110_T, Unigene799_T, Unigene800_T, Unigene801_T, Unigene1098_T, Unigene1308_T, Unigene1309_T, Unigene1695_T, Unigene2484_T, Unigene3626_T, Unigene3632_T, Unigene3805_T, Unigene4547_T, Unigene5976_T, Unigene6137_T, Unigene6414_T, Unigene9489_T, Unigene13368_T, Unigene15660_T, Unigene15769_T, Unigene15951_T, Unigene16004_T, Unigene16110_T, Unigene16420_T, Unigene1…
7	7	Cardiac muscle contraction		Unigene228_T, Unigene229_T, Unigene230_T, Unigene231_T, Unigene234_T, Unigene235_T, Unigene1084_T, Unigene1098_T, Unigene1462_T, Unigene3805_T, Unigene3814_T, Unigene5560_T, Unigene16110_T, Unigene16269_T, Unigene21298_T, Unigene21510_T, Unigene22093_T, Unigene22639_T, Unigene22788_T, Unigene22796_T, Unigene23171_T, Unigene23172_T, Unigene23173_T, Unigene23316_T, Unigene23522_T, Unigene24148_T, U…
8	8	Endocrine and other factor-regulated calcium reabsorption		Unigene314_T, Unigene1308_T, Unigene1309_T, Unigene6137_T, Unigene6414_T, Unigene6793_T, Unigene15660_T, Unigene15769_T, Unigene16004_T, Unigene21510_T, Unigene22311_T, Unigene22312_T, Unigene22313_T, Unigene22339_T, Unigene22639_T, Unigene27797_T, Unigene37653_T, Unigene37942_T, Unigene43842_T, Unigene43843_T, Unigene43845_T, Unigene43846_T, Unigene47993_T, Unigene59740_T, Unigene60011_T, Unigen…
10	10	Regulation of actin cytoskeleton		Unigene159_T, Unigene169_T, Unigene172_T, Unigene173_T, Unigene177_T, Unigene257_T, Unigene258_T, Unigene260_T, Unigene552_T, Unigene602_T, Unigene649_T, Unigene981_T, Unigene1017_T, Unigene1073_T, Unigene1078_T, Unigene1084_T, Unigene1098_T, Unigene1138_T, Unigene1462_T, Unigene1651_T, Unigene1652_T, Unigene1787_T, Unigene2114_T, Unigene3805_T, Unigene3833_T, Unigene3839_T, Unigene4313_T, Unigen…
12	12	Leukocyte transendothelial migration		Unigene169_T, Unigene172_T, Unigene173_T, Unigene177_T, Unigene1078_T, Unigene1651_T, Unigene1652_T, Unigene3708_T, Unigene3839_T, Unigene3953_T, Unigene4313_T, Unigene5560_T, Unigene6379_T, Unigene6494_T, Unigene6793_T, Unigene14237_T, Unigene15736_T, Unigene17418_T, Unigene20924_T, Unigene22752_T, Unigene22753_T, Unigene22754_T, Unigene22956_T, Unigene23917_T, Unigene24636_T, Unigene29233_T, Un…
14	14	Dorso-ventral axis formation		Unigene771_T, Unigene2114_T, Unigene4873_T, Unigene22483_T, Unigene23525_T, Unigene25065_T, Unigene28191_T, Unigene38848_T, Unigene43306_T, Unigene43307_T, Unigene43308_T, Unigene43309_T, Unigene43310_T, Unigene43311_T, Unigene43312_T, Unigene43313_T, Unigene43314_T, Unigene43315_T, Unigene43316_T, Unigene43317_T, Unigene43318_T, Unigene43319_T, Unigene43320_T, Unigene43324_T, Unigene43325_T, Uni…
16	16	RNA transport		Unigene146_T, Unigene150_T, Unigene159_T, Unigene2603_T, Unigene3697_T, Unigene3698_T, Unigene4858_T, Unigene6097_T, Unigene15582_T, Unigene16407_T, Unigene20734_T, Unigene21843_T, Unigene22011_T, Unigene22276_T, Unigene22277_T, Unigene22454_T, Unigene22456_T, Unigene23142_T, Unigene23439_T, Unigene23440_T, Unigene23444_T, Unigene23692_T, Unigene23982_T, Unigene24226_T, Unigene27973_T, Unigene368…
18	18	Mineral absorption		Unigene314_T, Unigene16134_T, Unigene16981_T, Unigene17465_T, Unigene21510_T, Unigene22639_T, Unigene22944_T, Unigene22945_T, Unigene37653_T, Unigene38749_T, Unigene43842_T, Unigene43843_T, Unigene43845_T, Unigene43846_T, Unigene45513_T, Unigene46454_T, Unigene51725_T, Unigene60011_T, Unigene65019_T, Unigene70380_T, Unigene71193_T, Unigene83970_T, Unigene108653_T, Unigene120874_T, Unigene120875_T…
20	20	Salmonella infection		Unigene1078_T, Unigene1084_T, Unigene1098_T, Unigene1462_T, Unigene3805_T, Unigene5560_T, Unigene14237_T, Unigene15607_T, Unigene15997_T, Unigene16110_T, Unigene16269_T, Unigene17051_T, Unigene20078_T, Unigene22093_T, Unigene22788_T, Unigene23522_T, Unigene24148_T, Unigene24506_T, Unigene25123_T, Unigene25124_T, Unigene29551_T, Unigene37908_T, Unigene38668_T, Unigene43394_T, Unigene43632_T, Unige…
22	22	Phagosome		Unigene328_T, Unigene394_T, Unigene395_T, Unigene1098_T, Unigene1462_T, Unigene1601_T, Unigene2644_T, Unigene3632_T, Unigene3805_T, Unigene4313_T, Unigene8665_T, Unigene10314_T, Unigene10955_T, Unigene13878_T, Unigene14237_T, Unigene15321_T, Unigene15517_T, Unigene15532_T, Unigene15997_T, Unigene16110_T, Unigene16138_T, Unigene21669_T, Unigene21799_T, Unigene22014_T, Unigene22015_T, Unigene23523_…
24	24	Lysine degradation		Unigene1170_T, Unigene1171_T, Unigene1608_T, Unigene3904_T, Unigene4069_T, Unigene5121_T, Unigene6077_T, Unigene16205_T, Unigene16228_T, Unigene16312_T, Unigene19036_T, Unigene22275_T, Unigene22276_T, Unigene22277_T, Unigene22278_T, Unigene22308_T, Unigene22355_T, Unigene22405_T, Unigene22863_T, Unigene23421_T, Unigene25880_T, Unigene27958_T, Unigene37368_T, Unigene37893_T, Unigene38204_T, Unigen…
26	26	Aminoacyl-tRNA biosynthesis		Unigene3050_T, Unigene13811_T, Unigene15758_T, Unigene16852_T, Unigene22405_T, Unigene22890_T, Unigene22891_T, Unigene23135_T, Unigene43471_T, Unigene43473_T, Unigene45213_T, Unigene47592_T, Unigene47642_T, Unigene49354_T, Unigene57572_T, Unigene59434_T, Unigene61610_T, Unigene65273_T, Unigene70284_T, Unigene91785_T, Unigene95743_T, Unigene116856_T, Unigene116857_T, Unigene116858_T, Unigene2445_T…
28	28	Viral myocarditis		Unigene328_T, Unigene791_T, Unigene1084_T, Unigene1098_T, Unigene1238_T, Unigene1462_T, Unigene2733_T, Unigene3805_T, Unigene4282_T, Unigene4900_T, Unigene5560_T, Unigene11594_T, Unigene14237_T, Unigene16110_T, Unigene16252_T, Unigene16269_T, Unigene22093_T, Unigene22788_T, Unigene23522_T, Unigene23983_T, Unigene23984_T, Unigene24148_T, Unigene24226_T, Unigene24307_T, Unigene24506_T, Unigene25123…
30	30	Synaptic vesicle cycle		Unigene767_T, Unigene1308_T, Unigene1309_T, Unigene1872_T, Unigene6137_T, Unigene6414_T, Unigene15071_T, Unigene15517_T, Unigene15532_T, Unigene15660_T, Unigene15769_T, Unigene16004_T, Unigene16138_T, Unigene22339_T, Unigene23662_T, Unigene24372_T, Unigene25367_T, Unigene36109_T, Unigene36885_T, Unigene37771_T, Unigene37909_T, Unigene37942_T, Unigene40517_T, Unigene43707_T, Unigene43711_T, Unigen…
32	32	Bacterial invasion of epithelial cells		Unigene169_T, Unigene172_T, Unigene173_T, Unigene177_T, Unigene1651_T, Unigene1652_T, Unigene3839_T, Unigene4313_T, Unigene8235_T, Unigene13368_T, Unigene14237_T, Unigene16004_T, Unigene16085_T, Unigene16384_T, Unigene16535_T, Unigene22339_T, Unigene22956_T, Unigene24148_T, Unigene24636_T, Unigene29551_T, Unigene35471_T, Unigene37895_T, Unigene37902_T, Unigene37942_T, Unigene38224_T, Unigene38572…
34	34	Fatty acid metabolism		Unigene1170_T, Unigene1171_T, Unigene3904_T, Unigene4069_T, Unigene22405_T, Unigene26223_T, Unigene27626_T, Unigene27929_T, Unigene38140_T, Unigene44242_T, Unigene44789_T, Unigene70066_T, Unigene123316_T, Unigene453_T, Unigene454_T, Unigene3521_T, Unigene5741_T, Unigene16409_T, Unigene24723_T, Unigene39083_T, Unigene46909_T, Unigene48948_T, Unigene48986_T, Unigene49653_T, Unigene49654_T, Unigene5…
36	36	Valine, leucine and isoleucine degradation		Unigene1170_T, Unigene1171_T, Unigene3682_T, Unigene3904_T, Unigene4069_T, Unigene16422_T, Unigene22405_T, Unigene27929_T, Unigene59149_T, Unigene59473_T, Unigene60634_T, Unigene70066_T, Unigene72149_T, Unigene92071_T, Unigene453_T, Unigene454_T, Unigene1864_T, Unigene5741_T, Unigene5878_T, Unigene6972_T, Unigene16064_T, Unigene16409_T, Unigene23385_T, Unigene24723_T, Unigene25382_T, Unigene39083…
38	38	Complement and coagulation cascades		Unigene328_T, Unigene1404_T, Unigene1423_T, Unigene1478_T, Unigene1492_T, Unigene1826_T, Unigene4216_T, Unigene5601_T, Unigene5628_T, Unigene11594_T, Unigene13702_T, Unigene15321_T, Unigene15861_T, Unigene16131_T, Unigene17298_T, Unigene21799_T, Unigene22799_T, Unigene36621_T, Unigene37556_T, Unigene37947_T, Unigene37979_T, Unigene37983_T, Unigene38084_T, Unigene40055_T, Unigene43476_T, Unigene43…
40	40	Aldosterone-regulated sodium reabsorption		Unigene2114_T, Unigene3839_T, Unigene6793_T, Unigene22639_T, Unigene22956_T, Unigene25437_T, Unigene35973_T, Unigene45349_T, Unigene47993_T, Unigene57880_T, Unigene58663_T, Unigene70380_T, Unigene71390_T, Unigene96485_T, Unigene96486_T, Unigene3631_T, Unigene6203_T, Unigene15771_T, Unigene18099_T, Unigene19850_T, Unigene22638_T, Unigene22640_T, Unigene25163_T, Unigene25239_T, Unigene26972_T, Unig…
42	42	Type I diabetes mellitus		Unigene1238_T, Unigene24307_T, Unigene38469_T, Unigene63546_T, Unigene1239_T, Unigene1729_T, Unigene2463_T, Unigene14155_T, Unigene16546_T, Unigene44308_T, Unigene44309_T, Unigene44310_T, Unigene44311_T, Unigene44376_T, Unigene76888_T, Unigene76889_T, Unigene83928_T, Unigene91392_T, Unigene120900_T, Unigene128246_T, Unigene128247_T, Unigene2601_T, Unigene15471_T, Unigene44377_T, Unigene703_T, Uni…
44	44	Collecting duct acid secretion		Unigene4142_T, Unigene15517_T, Unigene15532_T, Unigene16138_T, Unigene36109_T, Unigene36885_T, Unigene37909_T, Unigene38588_T, Unigene48479_T, Unigene49753_T, Unigene66769_T, Unigene113699_T, Unigene494_T, Unigene495_T, Unigene5016_T, Unigene5289_T, Unigene15463_T, Unigene17013_T, Unigene25961_T, Unigene36397_T, Unigene38255_T, Unigene38363_T, Unigene38626_T, Unigene43011_T, Unigene43782_T, Unige…
46	46	Aminobenzoate degradation		Unigene14005_T, Unigene15758_T, Unigene26175_T, Unigene72725_T, Unigene81320_T, Unigene6230_T, Unigene24410_T, Unigene39023_T, Unigene41959_T, Unigene58002_T, Unigene58117_T, Unigene46585_T, Unigene2360_T, Unigene14262_T, Unigene37602_T, Unigene63088_T, Unigene18667_T, Unigene25420_T, Unigene58640_T, Unigene1645_T, Unigene20191_T, Unigene20519_T, Unigene69757_T, Unigene92882_T, Unigene23377_T, Un…
48	48	Microbial metabolism in diverse environments (no map in kegg database)		Unigene1171_T, Unigene1352_T, Unigene1353_T, Unigene1561_T, Unigene2637_T, Unigene2638_T, Unigene14005_T, Unigene15607_T, Unigene15758_T, Unigene16288_T, Unigene17161_T, Unigene22204_T, Unigene22205_T, Unigene22206_T, Unigene22405_T, Unigene22890_T, Unigene22891_T, Unigene26175_T, Unigene26223_T, Unigene26585_T, Unigene27929_T, Unigene35862_T, Unigene36294_T, Unigene37368_T, Unigene37597_T, Unige…
50	50	Vascular smooth muscle contraction		Unigene257_T, Unigene258_T, Unigene260_T, Unigene353_T, Unigene602_T, Unigene1078_T, Unigene1084_T, Unigene1098_T, Unigene1138_T, Unigene1431_T, Unigene1462_T, Unigene2274_T, Unigene2935_T, Unigene3805_T, Unigene3814_T, Unigene5560_T, Unigene5972_T, Unigene6193_T, Unigene6793_T, Unigene14100_T, Unigene16110_T, Unigene16269_T, Unigene16276_T, Unigene16530_T, Unigene17249_T, Unigene22093_T, Unigene…
52	52	Prion diseases		Unigene652_T, Unigene653_T, Unigene1423_T, Unigene22311_T, Unigene22312_T, Unigene22313_T, Unigene23525_T, Unigene24663_T, Unigene37428_T, Unigene37432_T, Unigene38920_T, Unigene43610_T, Unigene43611_T, Unigene46873_T, Unigene47914_T, Unigene57717_T, Unigene59762_T, Unigene60691_T, Unigene60945_T, Unigene61736_T, Unigene64743_T, Unigene69918_T, Unigene83407_T, Unigene116828_T, Unigene3285_T, Unig…
54	54	Renal cell carcinoma		Unigene257_T, Unigene258_T, Unigene260_T, Unigene2114_T, Unigene2571_T, Unigene3839_T, Unigene3953_T, Unigene13368_T, Unigene14835_T, Unigene16384_T, Unigene16535_T, Unigene17161_T, Unigene21617_T, Unigene22956_T, Unigene23299_T, Unigene30879_T, Unigene38582_T, Unigene38848_T, Unigene41833_T, Unigene44105_T, Unigene44110_T, Unigene44661_T, Unigene44759_T, Unigene44857_T, Unigene57880_T, Unigene58…
56	56	Epithelial cell signaling in Helicobacter pylori infection		Unigene1099_T, Unigene13368_T, Unigene15070_T, Unigene15517_T, Unigene15532_T, Unigene16138_T, Unigene16766_T, Unigene16970_T, Unigene21617_T, Unigene22483_T, Unigene23065_T, Unigene36109_T, Unigene36885_T, Unigene37909_T, Unigene41624_T, Unigene43836_T, Unigene43837_T, Unigene43840_T, Unigene44601_T, Unigene48479_T, Unigene59800_T, Unigene59803_T, Unigene67051_T, Unigene67525_T, Unigene91419_T, …
58	58	Long-term potentiation		Unigene257_T, Unigene258_T, Unigene260_T, Unigene602_T, Unigene1431_T, Unigene2114_T, Unigene2442_T, Unigene3953_T, Unigene6193_T, Unigene6793_T, Unigene13696_T, Unigene15286_T, Unigene15306_T, Unigene15376_T, Unigene15648_T, Unigene16530_T, Unigene16998_T, Unigene17418_T, Unigene22311_T, Unigene22312_T, Unigene22313_T, Unigene23116_T, Unigene25828_T, Unigene33663_T, Unigene41631_T, Unigene43629_…
60	60	Plant-pathogen interaction		Unigene6193_T, Unigene15844_T, Unigene28108_T, Unigene28598_T, Unigene39770_T, Unigene43629_T, Unigene47677_T, Unigene69830_T, Unigene120269_T, Unigene128112_T, Unigene15917_T, Unigene16928_T, Unigene38110_T, Unigene50108_T, Unigene57270_T, Unigene58482_T, Unigene59075_T, Unigene59868_T, Unigene83353_T, Unigene37636_T, Unigene49225_T, Unigene788_T, Unigene23109_T, Unigene23110_T, Unigene58416_T, …
62	62	Graft-versus-host disease		Unigene1238_T, Unigene24307_T, Unigene38469_T, Unigene63546_T, Unigene1239_T, Unigene2463_T, Unigene14155_T, Unigene44308_T, Unigene44309_T, Unigene44310_T, Unigene44311_T, Unigene76888_T, Unigene76889_T, Unigene91392_T, Unigene128246_T, Unigene128247_T, Unigene15471_T, Unigene703_T, Unigene704_T, Unigene705_T, Unigene2329_T, Unigene5564_T, Unigene12020_T, Unigene54097_T, Unigene54924_T, Unigene7…
64	64	Selenocompound metabolism		Unigene17293_T, Unigene36426_T, Unigene47642_T, Unigene58490_T, Unigene60917_T, Unigene116856_T, Unigene116857_T, Unigene116858_T, Unigene1577_T, Unigene18299_T, Unigene20967_T, Unigene27421_T, Unigene27756_T, Unigene41772_T, Unigene44911_T, Unigene46216_T, Unigene46996_T, Unigene59582_T, Unigene67328_T, Unigene67329_T, Unigene67330_T, Unigene67331_T, Unigene67332_T, Unigene67333_T, Unigene67335_…
66	66	Tyrosine metabolism		Unigene15923_T, Unigene26223_T, Unigene26585_T, Unigene28470_T, Unigene38140_T, Unigene60161_T, Unigene81320_T, Unigene123316_T, Unigene1729_T, Unigene4329_T, Unigene15146_T, Unigene16531_T, Unigene25864_T, Unigene27653_T, Unigene28200_T, Unigene38654_T, Unigene38682_T, Unigene44195_T, Unigene46909_T, Unigene48986_T, Unigene59738_T, Unigene60967_T, Unigene64638_T, Unigene73538_T, Unigene73758_T, …
68	68	Cell adhesion molecules (CAMs)		Unigene1238_T, Unigene2221_T, Unigene4313_T, Unigene5171_T, Unigene6379_T, Unigene11594_T, Unigene13953_T, Unigene16473_T, Unigene20247_T, Unigene20924_T, Unigene21865_T, Unigene22443_T, Unigene22805_T, Unigene23677_T, Unigene23687_T, Unigene23917_T, Unigene24307_T, Unigene24663_T, Unigene29233_T, Unigene38469_T, Unigene43513_T, Unigene43515_T, Unigene43661_T, Unigene43662_T, Unigene44026_T, Unig…
70	70	Allograft rejection		Unigene1238_T, Unigene24307_T, Unigene38469_T, Unigene63546_T, Unigene1239_T, Unigene2463_T, Unigene14155_T, Unigene35511_T, Unigene44308_T, Unigene44309_T, Unigene44310_T, Unigene44311_T, Unigene44451_T, Unigene76888_T, Unigene76889_T, Unigene91392_T, Unigene128246_T, Unigene128247_T, Unigene15471_T, Unigene2035_T, Unigene7987_T, Unigene16847_T, Unigene703_T, Unigene704_T, Unigene705_T, Unigene2…
72	72	Biosynthesis of secondary metabolites (no map in kegg database)		Unigene1171_T, Unigene1352_T, Unigene1353_T, Unigene2637_T, Unigene2638_T, Unigene3408_T, Unigene4409_T, Unigene15037_T, Unigene15607_T, Unigene15687_T, Unigene16288_T, Unigene16422_T, Unigene16889_T, Unigene17038_T, Unigene17161_T, Unigene20526_T, Unigene21695_T, Unigene22204_T, Unigene22205_T, Unigene22206_T, Unigene22405_T, Unigene23527_T, Unigene25030_T, Unigene26223_T, Unigene27929_T, Unigen…
74	74	Glycolysis / Gluconeogenesis		Unigene1170_T, Unigene1171_T, Unigene1352_T, Unigene1353_T, Unigene2637_T, Unigene2638_T, Unigene3904_T, Unigene26223_T, Unigene38140_T, Unigene70066_T, Unigene120864_T, Unigene123316_T, Unigene1075_T, Unigene3251_T, Unigene4329_T, Unigene5675_T, Unigene15444_T, Unigene16465_T, Unigene16471_T, Unigene17164_T, Unigene25801_T, Unigene25864_T, Unigene27653_T, Unigene37733_T, Unigene43725_T, Unigene4…
76	76	Pentose and glucuronate interconversions		Unigene1171_T, Unigene16324_T, Unigene24379_T, Unigene38140_T, Unigene67458_T, Unigene67459_T, Unigene70066_T, Unigene23165_T, Unigene23733_T, Unigene45431_T, Unigene49653_T, Unigene49654_T, Unigene57904_T, Unigene70065_T, Unigene87999_T, Unigene58917_T, Unigene92812_T, Unigene63355_T, Unigene1852_T, Unigene45272_T, Unigene45273_T, Unigene2039_T, Unigene2040_T, Unigene4968_T, Unigene14233_T, Unig…
78	78	beta-Alanine metabolism		Unigene1170_T, Unigene1171_T, Unigene3904_T, Unigene4069_T, Unigene36500_T, Unigene48714_T, Unigene70066_T, Unigene1729_T, Unigene3855_T, Unigene4329_T, Unigene4354_T, Unigene16409_T, Unigene24723_T, Unigene25864_T, Unigene27653_T, Unigene35434_T, Unigene36692_T, Unigene44195_T, Unigene44376_T, Unigene49208_T, Unigene49653_T, Unigene49654_T, Unigene58705_T, Unigene60953_T, Unigene69305_T, Unigene…
80	80	ErbB signaling pathway		Unigene257_T, Unigene258_T, Unigene260_T, Unigene1651_T, Unigene1652_T, Unigene2114_T, Unigene3839_T, Unigene4580_T, Unigene6793_T, Unigene15052_T, Unigene15070_T, Unigene15286_T, Unigene15376_T, Unigene16033_T, Unigene16182_T, Unigene16384_T, Unigene16394_T, Unigene16469_T, Unigene16535_T, Unigene16998_T, Unigene21617_T, Unigene22483_T, Unigene22884_T, Unigene22885_T, Unigene22956_T, Unigene2373…
82	82	Gastric acid secretion		Unigene1138_T, Unigene1431_T, Unigene4142_T, Unigene6193_T, Unigene6494_T, Unigene6793_T, Unigene14237_T, Unigene15286_T, Unigene15376_T, Unigene16998_T, Unigene22311_T, Unigene22312_T, Unigene22313_T, Unigene22608_T, Unigene22639_T, Unigene23213_T, Unigene26275_T, Unigene37592_T, Unigene37782_T, Unigene37792_T, Unigene37917_T, Unigene38588_T, Unigene40760_T, Unigene41631_T, Unigene43629_T, Unige…
84	84	Propanoate metabolism		Unigene941_T, Unigene943_T, Unigene1170_T, Unigene1171_T, Unigene3904_T, Unigene4069_T, Unigene4179_T, Unigene22405_T, Unigene22519_T, Unigene41143_T, Unigene49567_T, Unigene70066_T, Unigene72149_T, Unigene5878_T, Unigene5883_T, Unigene14950_T, Unigene15870_T, Unigene16409_T, Unigene16465_T, Unigene16471_T, Unigene23385_T, Unigene24723_T, Unigene25382_T, Unigene35358_T, Unigene35434_T, Unigene496…
86	86	Benzoate degradation		Unigene22405_T, Unigene27929_T, Unigene38140_T, Unigene81320_T, Unigene46585_T, Unigene14263_T, Unigene18667_T, Unigene25420_T, Unigene60776_T, Unigene120894_T, Unigene50536_T, Unigene81321_T
88	88	Hypertrophic cardiomyopathy (HCM)		Unigene791_T, Unigene981_T, Unigene1084_T, Unigene1098_T, Unigene1462_T, Unigene1510_T, Unigene2411_T, Unigene2733_T, Unigene3805_T, Unigene3814_T, Unigene4282_T, Unigene4313_T, Unigene5560_T, Unigene14237_T, Unigene16110_T, Unigene16252_T, Unigene16269_T, Unigene21510_T, Unigene22093_T, Unigene22788_T, Unigene22796_T, Unigene23171_T, Unigene23172_T, Unigene23173_T, Unigene23316_T, Unigene23522_T…
90	90	Autoimmune thyroid disease		Unigene1238_T, Unigene24307_T, Unigene38469_T, Unigene63546_T, Unigene1239_T, Unigene2463_T, Unigene14155_T, Unigene31289_T, Unigene35511_T, Unigene44308_T, Unigene44309_T, Unigene44310_T, Unigene44311_T, Unigene44451_T, Unigene64880_T, Unigene73758_T, Unigene76888_T, Unigene76889_T, Unigene91392_T, Unigene128246_T, Unigene128247_T, Unigene15471_T, Unigene2035_T, Unigene7987_T, Unigene16847_T, Un…
92	92	Glutathione metabolism		Unigene22204_T, Unigene22205_T, Unigene22206_T, Unigene25463_T, Unigene36879_T, Unigene57956_T, Unigene59149_T, Unigene59473_T, Unigene59878_T, Unigene83494_T, Unigene92115_T, Unigene95743_T, Unigene123292_T, Unigene123295_T, Unigene123426_T, Unigene123427_T, Unigene4823_T, Unigene5460_T, Unigene15244_T, Unigene25356_T, Unigene39141_T, Unigene44124_T, Unigene44126_T, Unigene44356_T, Unigene45268_…
94	94	Lysosome		Unigene2723_T, Unigene3872_T, Unigene4552_T, Unigene5642_T, Unigene6112_T, Unigene15517_T, Unigene15532_T, Unigene15635_T, Unigene15727_T, Unigene15832_T, Unigene16004_T, Unigene16027_T, Unigene16138_T, Unigene16324_T, Unigene16436_T, Unigene23181_T, Unigene24337_T, Unigene24379_T, Unigene30624_T, Unigene32345_T, Unigene35546_T, Unigene35884_T, Unigene37470_T, Unigene37909_T, Unigene37918_T, Unig…
96	96	Ascorbate and aldarate metabolism		Unigene1170_T, Unigene1171_T, Unigene3904_T, Unigene22204_T, Unigene22205_T, Unigene22206_T, Unigene48193_T, Unigene67458_T, Unigene67459_T, Unigene70066_T, Unigene49653_T, Unigene49654_T, Unigene57904_T, Unigene70065_T, Unigene123048_T, Unigene37704_T, Unigene39728_T, Unigene63355_T, Unigene45272_T, Unigene45273_T, Unigene2039_T, Unigene2040_T, Unigene4968_T, Unigene38783_T, Unigene40045_T, Unig…
98	98	Dilated cardiomyopathy		Unigene791_T, Unigene981_T, Unigene1084_T, Unigene1098_T, Unigene1462_T, Unigene1510_T, Unigene2411_T, Unigene2733_T, Unigene3805_T, Unigene3814_T, Unigene4282_T, Unigene4313_T, Unigene5560_T, Unigene14237_T, Unigene16110_T, Unigene16252_T, Unigene16269_T, Unigene21510_T, Unigene22093_T, Unigene22311_T, Unigene22312_T, Unigene22313_T, Unigene22788_T, Unigene22796_T, Unigene23171_T, Unigene23172_T…
100	100	Styrene degradation		Unigene15758_T, Unigene26175_T, Unigene24410_T, Unigene3025_T, Unigene23020_T, Unigene23021_T, Unigene45286_T
102	102	Amphetamine addiction		Unigene6193_T, Unigene6793_T, Unigene13696_T, Unigene15286_T, Unigene15306_T, Unigene15376_T, Unigene15648_T, Unigene15866_T, Unigene16998_T, Unigene22311_T, Unigene22312_T, Unigene22313_T, Unigene28470_T, Unigene38424_T, Unigene41631_T, Unigene43629_T, Unigene47993_T, Unigene49994_T, Unigene59769_T, Unigene59857_T, Unigene59904_T, Unigene60981_T, Unigene62523_T, Unigene69830_T, Unigene70518_T, U…
104	104	Cocaine addiction		Unigene6494_T, Unigene15648_T, Unigene17030_T, Unigene22311_T, Unigene22312_T, Unigene22313_T, Unigene28470_T, Unigene38424_T, Unigene44886_T, Unigene45507_T, Unigene46823_T, Unigene59769_T, Unigene60094_T, Unigene60981_T, Unigene70518_T, Unigene70523_T, Unigene83326_T, Unigene83925_T, Unigene83926_T, Unigene116716_T, Unigene1557_T, Unigene1559_T, Unigene1729_T, Unigene5336_T, Unigene6261_T, Unig…
106	106	Pyruvate metabolism		Unigene1170_T, Unigene1171_T, Unigene1352_T, Unigene1353_T, Unigene2637_T, Unigene2638_T, Unigene3904_T, Unigene5428_T, Unigene22405_T, Unigene22519_T, Unigene37335_T, Unigene37597_T, Unigene38140_T, Unigene41143_T, Unigene47442_T, Unigene59391_T, Unigene70066_T, Unigene105245_T, Unigene113798_T, Unigene120542_T, Unigene126675_T, Unigene305_T, Unigene5675_T, Unigene6230_T, Unigene13923_T, Unigene…
108	108	Porphyrin and chlorophyll metabolism		Unigene16324_T, Unigene17465_T, Unigene24379_T, Unigene49354_T, Unigene65019_T, Unigene67458_T, Unigene67459_T, Unigene70284_T, Unigene121017_T, Unigene14950_T, Unigene15870_T, Unigene16972_T, Unigene26351_T, Unigene35358_T, Unigene37665_T, Unigene41959_T, Unigene57668_T, Unigene57786_T, Unigene59396_T, Unigene60232_T, Unigene60731_T, Unigene67695_T, Unigene70998_T, Unigene76611_T, Unigene76671_T…
110	110	Asthma		Unigene648_T, Unigene24307_T, Unigene38469_T, Unigene63546_T, Unigene2463_T, Unigene14155_T, Unigene35511_T, Unigene44451_T, Unigene63424_T, Unigene91392_T, Unigene17307_T, Unigene15471_T, Unigene646_T, Unigene2035_T, Unigene7987_T, Unigene16847_T, Unigene2329_T, Unigene4267_T, Unigene14245_T, Unigene54097_T, Unigene54924_T, Unigene58634_T, Unigene70423_T, Unigene83956_T, Unigene32741_T, Unigene7…
112	112	Axon guidance		Unigene100_T, Unigene102_T, Unigene927_T, Unigene1078_T, Unigene1240_T, Unigene1305_T, Unigene1341_T, Unigene1534_T, Unigene1651_T, Unigene1652_T, Unigene2114_T, Unigene2365_T, Unigene2756_T, Unigene2849_T, Unigene3055_T, Unigene4313_T, Unigene4794_T, Unigene5469_T, Unigene5648_T, Unigene6080_T, Unigene6089_T, Unigene6213_T, Unigene6494_T, Unigene6516_T, Unigene6693_T, Unigene13368_T, Unigene1369…
114	114	Legionellosis		Unigene394_T, Unigene395_T, Unigene2624_T, Unigene4900_T, Unigene5848_T, Unigene9925_T, Unigene14929_T, Unigene22609_T, Unigene23983_T, Unigene23984_T, Unigene25881_T, Unigene35391_T, Unigene36786_T, Unigene37428_T, Unigene38976_T, Unigene41883_T, Unigene44121_T, Unigene45033_T, Unigene45034_T, Unigene48548_T, Unigene51740_T, Unigene59153_T, Unigene60727_T, Unigene83407_T, Unigene90595_T, Unigene…
116	116	Chronic myeloid leukemia		Unigene257_T, Unigene258_T, Unigene260_T, Unigene695_T, Unigene1099_T, Unigene1599_T, Unigene2114_T, Unigene2594_T, Unigene2595_T, Unigene3839_T, Unigene15951_T, Unigene16535_T, Unigene22956_T, Unigene23065_T, Unigene38572_T, Unigene38848_T, Unigene44661_T, Unigene45200_T, Unigene45953_T, Unigene49850_T, Unigene49965_T, Unigene57880_T, Unigene58663_T, Unigene70030_T, Unigene84092_T, Unigene91906_…
118	118	Notch signaling pathway		Unigene695_T, Unigene6502_T, Unigene15881_T, Unigene15920_T, Unigene16070_T, Unigene17132_T, Unigene17431_T, Unigene19916_T, Unigene21562_T, Unigene21565_T, Unigene23473_T, Unigene23525_T, Unigene24397_T, Unigene24398_T, Unigene25189_T, Unigene44105_T, Unigene44110_T, Unigene44392_T, Unigene45953_T, Unigene46873_T, Unigene59549_T, Unigene59937_T, Unigene71234_T, Unigene71235_T, Unigene84092_T, Un…
120	120	Chemokine signaling pathway		Unigene169_T, Unigene172_T, Unigene173_T, Unigene177_T, Unigene257_T, Unigene258_T, Unigene260_T, Unigene1078_T, Unigene1099_T, Unigene1651_T, Unigene1652_T, Unigene2114_T, Unigene3681_T, Unigene3839_T, Unigene3953_T, Unigene5701_T, Unigene5867_T, Unigene5972_T, Unigene6494_T, Unigene6793_T, Unigene16535_T, Unigene17272_T, Unigene17394_T, Unigene21617_T, Unigene22311_T, Unigene22312_T, Unigene223…
122	122	Two-component system		Unigene1171_T, Unigene22405_T, Unigene36294_T, Unigene37335_T, Unigene38101_T, Unigene59526_T, Unigene66972_T, Unigene70066_T, Unigene126675_T, Unigene368_T, Unigene369_T, Unigene3597_T, Unigene5675_T, Unigene6754_T, Unigene16465_T, Unigene16471_T, Unigene17164_T, Unigene18299_T, Unigene20967_T, Unigene26052_T, Unigene38117_T, Unigene39141_T, Unigene41959_T, Unigene46216_T, Unigene49653_T, Unigen…
124	124	B cell receptor signaling pathway		Unigene257_T, Unigene258_T, Unigene260_T, Unigene732_T, Unigene733_T, Unigene734_T, Unigene1099_T, Unigene2114_T, Unigene3839_T, Unigene6793_T, Unigene13696_T, Unigene15306_T, Unigene22752_T, Unigene22753_T, Unigene22754_T, Unigene22956_T, Unigene23065_T, Unigene38848_T, Unigene43629_T, Unigene44661_T, Unigene47993_T, Unigene49994_T, Unigene57880_T, Unigene58663_T, Unigene59904_T, Unigene72390_T,…
126	126	Glyoxylate and dicarboxylate metabolism		Unigene22405_T, Unigene28556_T, Unigene35862_T, Unigene37857_T, Unigene38140_T, Unigene38620_T, Unigene47442_T, Unigene57697_T, Unigene59165_T, Unigene72149_T, Unigene305_T, Unigene5878_T, Unigene6754_T, Unigene16951_T, Unigene17129_T, Unigene23385_T, Unigene25157_T, Unigene25382_T, Unigene38117_T, Unigene46436_T, Unigene76658_T, Unigene76659_T, Unigene91454_T, Unigene126672_T, Unigene126673_T, U…
128	128	Base excision repair		Unigene957_T, Unigene2272_T, Unigene14945_T, Unigene16133_T, Unigene28004_T, Unigene36336_T, Unigene37969_T, Unigene38179_T, Unigene45328_T, Unigene49242_T, Unigene63118_T, Unigene65392_T, Unigene68550_T, Unigene108602_T, Unigene113772_T, Unigene113773_T, Unigene113774_T, Unigene113775_T, Unigene113776_T, Unigene113777_T, Unigene113778_T, Unigene116856_T, Unigene116857_T, Unigene116858_T, Unigene…
130	130	Natural killer cell mediated cytotoxicity		Unigene257_T, Unigene258_T, Unigene260_T, Unigene510_T, Unigene511_T, Unigene2114_T, Unigene3839_T, Unigene6793_T, Unigene13696_T, Unigene15306_T, Unigene21617_T, Unigene21669_T, Unigene22752_T, Unigene22753_T, Unigene22754_T, Unigene22956_T, Unigene29233_T, Unigene33304_T, Unigene37432_T, Unigene37746_T, Unigene38629_T, Unigene38848_T, Unigene43629_T, Unigene45953_T, Unigene47993_T, Unigene49994…
132	132	Thyroid cancer		Unigene2114_T, Unigene21843_T, Unigene23171_T, Unigene23172_T, Unigene23173_T, Unigene24636_T, Unigene25620_T, Unigene25621_T, Unigene25622_T, Unigene27363_T, Unigene37384_T, Unigene38785_T, Unigene59330_T, Unigene59553_T, Unigene69807_T, Unigene72673_T, Unigene72675_T, Unigene83418_T, Unigene83419_T, Unigene83420_T, Unigene5088_T, Unigene16764_T, Unigene38176_T, Unigene47820_T, Unigene48267_T, U…
134	134	Prostate cancer		Unigene257_T, Unigene258_T, Unigene260_T, Unigene1099_T, Unigene1599_T, Unigene2114_T, Unigene3839_T, Unigene4580_T, Unigene15052_T, Unigene15648_T, Unigene22483_T, Unigene22956_T, Unigene23065_T, Unigene24636_T, Unigene24910_T, Unigene25463_T, Unigene36879_T, Unigene38848_T, Unigene39040_T, Unigene44105_T, Unigene44110_T, Unigene44235_T, Unigene44661_T, Unigene47154_T, Unigene57880_T, Unigene579…
136	136	Cell cycle - Caulobacter		Unigene2413_T, Unigene44233_T, Unigene36003_T, Unigene48721_T, Unigene49957_T, Unigene42260_T, Unigene91888_T, Unigene122966_T, Unigene63882_T
138	138	Ubiquitin mediated proteolysis		Unigene426_T, Unigene792_T, Unigene902_T, Unigene1566_T, Unigene1580_T, Unigene1620_T, Unigene2587_T, Unigene6674_T, Unigene6706_T, Unigene13765_T, Unigene15735_T, Unigene17359_T, Unigene23004_T, Unigene23982_T, Unigene24352_T, Unigene25497_T, Unigene26945_T, Unigene28104_T, Unigene36983_T, Unigene37870_T, Unigene38572_T, Unigene38907_T, Unigene43945_T, Unigene44035_T, Unigene44763_T, Unigene4501…
140	140	Wnt signaling pathway		Unigene78_T, Unigene695_T, Unigene1078_T, Unigene1583_T, Unigene6793_T, Unigene13696_T, Unigene13765_T, Unigene15286_T, Unigene15306_T, Unigene15376_T, Unigene15881_T, Unigene15920_T, Unigene16998_T, Unigene17048_T, Unigene17431_T, Unigene21096_T, Unigene21562_T, Unigene21565_T, Unigene22311_T, Unigene22312_T, Unigene22313_T, Unigene22909_T, Unigene23051_T, Unigene24636_T, Unigene36337_T, Unigene…
142	142	Metabolism of xenobiotics by cytochrome P450		Unigene3827_T, Unigene15639_T, Unigene17134_T, Unigene25463_T, Unigene36879_T, Unigene57956_T, Unigene59197_T, Unigene59341_T, Unigene67458_T, Unigene67459_T, Unigene70035_T, Unigene83494_T, Unigene92115_T, Unigene114624_T, Unigene116369_T, Unigene4329_T, Unigene15244_T, Unigene18320_T, Unigene22936_T, Unigene22959_T, Unigene23441_T, Unigene23442_T, Unigene23733_T, Unigene24334_T, Unigene24368_T,…
144	144	Mismatch repair		Unigene21720_T, Unigene23267_T, Unigene35862_T, Unigene38620_T, Unigene57697_T, Unigene91785_T, Unigene2591_T, Unigene4198_T, Unigene24135_T, Unigene35577_T, Unigene37443_T, Unigene38174_T, Unigene46497_T, Unigene49537_T, Unigene57904_T, Unigene59333_T, Unigene83928_T, Unigene92228_T, Unigene21703_T, Unigene21705_T, Unigene21706_T, Unigene21707_T, Unigene21708_T, Unigene21709_T, Unigene21710_T, U…
146	146	Chloroalkane and chloroalkene degradation		Unigene1171_T, Unigene26223_T, Unigene38140_T, Unigene70066_T, Unigene123316_T, Unigene23743_T, Unigene23744_T, Unigene39162_T, Unigene46909_T, Unigene49653_T, Unigene49654_T, Unigene70065_T, Unigene58917_T, Unigene92812_T, Unigene123313_T, Unigene123314_T, Unigene2039_T, Unigene2040_T, Unigene35940_T, Unigene116837_T, Unigene123315_T, Unigene15627_T, Unigene36173_T, Unigene70631_T, Unigene70632_…
148	148	T cell receptor signaling pathway		Unigene257_T, Unigene258_T, Unigene260_T, Unigene510_T, Unigene511_T, Unigene1099_T, Unigene2114_T, Unigene3839_T, Unigene5972_T, Unigene13696_T, Unigene15306_T, Unigene16033_T, Unigene16182_T, Unigene16394_T, Unigene16469_T, Unigene21617_T, Unigene22752_T, Unigene22753_T, Unigene22754_T, Unigene22956_T, Unigene23065_T, Unigene23677_T, Unigene30879_T, Unigene33304_T, Unigene37432_T, Unigene38572_…
150	150	Carbon fixation in photosynthetic organisms		Unigene1561_T, Unigene15607_T, Unigene37597_T, Unigene59391_T, Unigene113798_T, Unigene25801_T, Unigene35598_T, Unigene37733_T, Unigene123882_T, Unigene4947_T, Unigene38125_T, Unigene69082_T, Unigene3603_T, Unigene13638_T, Unigene16569_T, Unigene17167_T, Unigene26408_T, Unigene17378_T, Unigene19296_T, Unigene25184_T, Unigene38405_T, Unigene67632_T, Unigene3602_T, Unigene15817_T, Unigene113797_T, …
152	152	Phosphonate and phosphinate metabolism		Unigene25630_T, Unigene44260_T, Unigene44261_T, Unigene6602_T, Unigene68972_T
154	154	Vibrio cholerae infection		Unigene1916_T, Unigene6793_T, Unigene14237_T, Unigene15517_T, Unigene15532_T, Unigene16138_T, Unigene22311_T, Unigene22312_T, Unigene22313_T, Unigene36109_T, Unigene36885_T, Unigene37226_T, Unigene37909_T, Unigene40760_T, Unigene44986_T, Unigene47993_T, Unigene48479_T, Unigene59800_T, Unigene59803_T, Unigene60749_T, Unigene63302_T, Unigene67051_T, Unigene71236_T, Unigene100606_T, Unigene113715_T,…
156	156	Protein processing in endoplasmic reticulum		Unigene328_T, Unigene559_T, Unigene560_T, Unigene1737_T, Unigene1738_T, Unigene2010_T, Unigene3843_T, Unigene4066_T, Unigene5037_T, Unigene5042_T, Unigene5624_T, Unigene6124_T, Unigene13698_T, Unigene14127_T, Unigene15648_T, Unigene16167_T, Unigene16294_T, Unigene16444_T, Unigene17093_T, Unigene17180_T, Unigene21799_T, Unigene22115_T, Unigene24076_T, Unigene24216_T, Unigene25119_T, Unigene27954_T…
158	158	Antigen processing and presentation		Unigene1855_T, Unigene4552_T, Unigene15635_T, Unigene24307_T, Unigene32345_T, Unigene37428_T, Unigene38469_T, Unigene50667_T, Unigene63262_T, Unigene63546_T, Unigene71000_T, Unigene83407_T, Unigene128369_T, Unigene128370_T, Unigene2463_T, Unigene3894_T, Unigene4972_T, Unigene14155_T, Unigene15917_T, Unigene16639_T, Unigene22969_T, Unigene23899_T, Unigene24794_T, Unigene35319_T, Unigene38110_T, Un…
160	160	Neurotrophin signaling pathway		Unigene257_T, Unigene258_T, Unigene260_T, Unigene1099_T, Unigene1486_T, Unigene2114_T, Unigene2442_T, Unigene3014_T, Unigene3681_T, Unigene3818_T, Unigene3839_T, Unigene3953_T, Unigene5180_T, Unigene5972_T, Unigene6193_T, Unigene15286_T, Unigene15376_T, Unigene15648_T, Unigene16384_T, Unigene16535_T, Unigene16998_T, Unigene22501_T, Unigene22956_T, Unigene36261_T, Unigene36357_T, Unigene37878_T, U…
162	162	Glycosaminoglycan degradation		Unigene16324_T, Unigene24379_T, Unigene37470_T, Unigene49832_T, Unigene59122_T, Unigene60764_T, Unigene72243_T, Unigene76896_T, Unigene76897_T, Unigene2344_T, Unigene2819_T, Unigene3397_T, Unigene16441_T, Unigene17375_T, Unigene24016_T, Unigene35967_T, Unigene58531_T, Unigene60020_T, Unigene64697_T, Unigene76619_T, Unigene76620_T, Unigene76621_T, Unigene97784_T, Unigene24756_T, Unigene45659_T, Un…
164	1	Methane metabolism		Unigene35862_T, Unigene36294_T, Unigene38060_T, Unigene38101_T, Unigene38620_T, Unigene49438_T, Unigene57697_T, Unigene59165_T, Unigene59835_T, Unigene120864_T, Unigene14950_T, Unigene15870_T, Unigene16465_T, Unigene16471_T, Unigene17129_T, Unigene23743_T, Unigene23744_T, Unigene25157_T, Unigene35358_T, Unigene45687_T, Unigene47650_T, Unigene52350_T, Unigene57786_T, Unigene60232_T, Unigene60557_T…
166	1	MAPK signaling pathway - yeast		Unigene6793_T, Unigene21617_T, Unigene21843_T, Unigene43836_T, Unigene43837_T, Unigene43840_T, Unigene47993_T, Unigene59165_T, Unigene16602_T, Unigene21603_T, Unigene21604_T, Unigene21605_T, Unigene21606_T, Unigene21607_T, Unigene21608_T, Unigene21611_T, Unigene21612_T, Unigene21613_T, Unigene21614_T, Unigene21616_T, Unigene23881_T, Unigene36448_T, Unigene39851_T, Unigene47820_T, Unigene59813_T, …
168	1	Nucleotide excision repair		Unigene795_T, Unigene38140_T, Unigene39037_T, Unigene49242_T, Unigene60018_T, Unigene68550_T, Unigene117548_T, Unigene126402_T, Unigene914_T, Unigene1434_T, Unigene2134_T, Unigene2591_T, Unigene4198_T, Unigene16208_T, Unigene16914_T, Unigene19080_T, Unigene19503_T, Unigene21293_T, Unigene23385_T, Unigene24135_T, Unigene33532_T, Unigene35577_T, Unigene36282_T, Unigene37443_T, Unigene38174_T, Unige…
170	1	Cyanoamino acid metabolism		Unigene15758_T, Unigene21695_T, Unigene26175_T, Unigene35862_T, Unigene38620_T, Unigene57697_T, Unigene123292_T, Unigene123295_T, Unigene123426_T, Unigene123427_T, Unigene4823_T, Unigene17129_T, Unigene24410_T, Unigene25157_T, Unigene44356_T, Unigene49747_T, Unigene123293_T, Unigene123294_T, Unigene123296_T, Unigene38011_T, Unigene123425_T, Unigene21685_T, Unigene21686_T, Unigene21689_T, Unigene2…
172	1	Chagas disease (American trypanosomiasis)		Unigene394_T, Unigene395_T, Unigene1099_T, Unigene1423_T, Unigene3839_T, Unigene4900_T, Unigene6494_T, Unigene15951_T, Unigene22956_T, Unigene23065_T, Unigene23498_T, Unigene23983_T, Unigene23984_T, Unigene25881_T, Unigene43836_T, Unigene43837_T, Unigene43840_T, Unigene44661_T, Unigene57717_T, Unigene57880_T, Unigene58663_T, Unigene64600_T, Unigene96485_T, Unigene96486_T, Unigene111805_T, Unigene…
174	1	Glycosaminoglycan biosynthesis - heparan sulfate		Unigene843_T, Unigene4475_T, Unigene16238_T, Unigene22146_T, Unigene22148_T, Unigene22149_T, Unigene22150_T, Unigene22151_T, Unigene24689_T, Unigene26091_T, Unigene32296_T, Unigene35818_T, Unigene37267_T, Unigene45256_T, Unigene45783_T, Unigene50241_T, Unigene71271_T, Unigene76847_T, Unigene117202_T, Unigene11087_T, Unigene17309_T, Unigene21667_T, Unigene43953_T, Unigene43954_T, Unigene46045_T, U…
176	176	Rheumatoid arthritis		Unigene394_T, Unigene395_T, Unigene1238_T, Unigene13723_T, Unigene15517_T, Unigene15532_T, Unigene16138_T, Unigene24307_T, Unigene26976_T, Unigene29233_T, Unigene36109_T, Unigene36885_T, Unigene37909_T, Unigene37932_T, Unigene38469_T, Unigene46516_T, Unigene48479_T, Unigene63546_T, Unigene392_T, Unigene393_T, Unigene1239_T, Unigene2463_T, Unigene4619_T, Unigene5016_T, Unigene5289_T, Unigene6154_T…
178	1	Terpenoid backbone biosynthesis		Unigene22405_T, Unigene28446_T, Unigene60634_T, Unigene2059_T, Unigene2519_T, Unigene2520_T, Unigene41306_T, Unigene45558_T, Unigene76407_T, Unigene76408_T, Unigene76409_T, Unigene17421_T, Unigene126553_T, Unigene126556_T, Unigene37595_T, Unigene38108_T, Unigene41051_T, Unigene58565_T, Unigene63117_T, Unigene76678_T, Unigene126554_T, Unigene126555_T, Unigene25604_T, Unigene38979_T, Unigene50345_T…
180	1	Circadian rhythm - plant		Unigene17048_T, Unigene36337_T, Unigene114294_T, Unigene24150_T, Unigene36205_T, Unigene38568_T, Unigene15568_T, Unigene114293_T, Unigene15470_T, Unigene114030_T
182	1	Limonene and pinene degradation		Unigene1171_T, Unigene70066_T, Unigene81320_T, Unigene49653_T, Unigene49654_T, Unigene70065_T, Unigene46585_T, Unigene2039_T, Unigene2040_T, Unigene15627_T, Unigene18667_T, Unigene25420_T, Unigene36173_T, Unigene70631_T, Unigene70632_T, Unigene70633_T, Unigene84317_T, Unigene34539_T, Unigene81321_T, Unigene51943_T
184	1	Peptidoglycan biosynthesis (no map in kegg database)		Unigene23135_T, Unigene45213_T, Unigene3277_T, Unigene45212_T
186	1	Spliceosome		Unigene685_T, Unigene5318_T, Unigene5339_T, Unigene6392_T, Unigene9397_T, Unigene15589_T, Unigene15994_T, Unigene15995_T, Unigene21987_T, Unigene21988_T, Unigene21989_T, Unigene21990_T, Unigene22011_T, Unigene22276_T, Unigene22277_T, Unigene23120_T, Unigene23823_T, Unigene32100_T, Unigene35475_T, Unigene37428_T, Unigene37467_T, Unigene37978_T, Unigene38856_T, Unigene39028_T, Unigene41332_T, Unige…
188	1	Leishmaniasis		Unigene394_T, Unigene395_T, Unigene4313_T, Unigene5112_T, Unigene6793_T, Unigene24307_T, Unigene38469_T, Unigene43836_T, Unigene43837_T, Unigene43840_T, Unigene45033_T, Unigene45034_T, Unigene47993_T, Unigene63546_T, Unigene86635_T, Unigene90595_T, Unigene120954_T, Unigene121088_T, Unigene392_T, Unigene393_T, Unigene644_T, Unigene1557_T, Unigene1559_T, Unigene1701_T, Unigene1702_T, Unigene5798_T,…
190	190	Bacterial chemotaxis (no map in kegg database)		Unigene1171_T, Unigene70066_T, Unigene49653_T, Unigene49654_T, Unigene63500_T, Unigene70065_T, Unigene2039_T, Unigene2040_T, Unigene15627_T, Unigene36173_T, Unigene70631_T, Unigene70632_T, Unigene70633_T, Unigene84317_T
192	1	Geraniol degradation		Unigene453_T, Unigene454_T, Unigene5741_T, Unigene27987_T, Unigene451_T, Unigene452_T, Unigene59210_T, Unigene70320_T, Unigene70321_T, Unigene70322_T, Unigene52023_T, Unigene455_T, Unigene31652_T, Unigene456_T
194	1	Tropane, piperidine and pyridine alkaloid biosynthesis		Unigene44195_T, Unigene60967_T, Unigene25184_T, Unigene38405_T, Unigene44197_T, Unigene37507_T, Unigene67505_T, Unigene34539_T, Unigene51943_T
196	1	mTOR signaling pathway		Unigene181_T, Unigene2442_T, Unigene2888_T, Unigene3839_T, Unigene4858_T, Unigene14835_T, Unigene15052_T, Unigene16795_T, Unigene19583_T, Unigene22391_T, Unigene22884_T, Unigene22885_T, Unigene22956_T, Unigene24161_T, Unigene24910_T, Unigene38830_T, Unigene44236_T, Unigene44661_T, Unigene46104_T, Unigene48921_T, Unigene57880_T, Unigene58663_T, Unigene67502_T, Unigene96485_T, Unigene96486_T, Unige…
198	1	Nitrogen metabolism		Unigene4142_T, Unigene38588_T, Unigene44457_T, Unigene49753_T, Unigene66769_T, Unigene123316_T, Unigene368_T, Unigene369_T, Unigene6754_T, Unigene7490_T, Unigene25668_T, Unigene25961_T, Unigene37594_T, Unigene37890_T, Unigene38117_T, Unigene38255_T, Unigene38363_T, Unigene43011_T, Unigene44456_T, Unigene47199_T, Unigene59807_T, Unigene67980_T, Unigene67981_T, Unigene70280_T, Unigene91454_T, Unige…
200	1	Bacterial secretion system		Unigene57572_T, Unigene59434_T, Unigene37618_T, Unigene16842_T, Unigene113911_T, Unigene47658_T
202	1	Ubiquinone and other terpenoid-quinone biosynthesis		Unigene64729_T, Unigene116741_T, Unigene123316_T, Unigene2445_T, Unigene16554_T, Unigene25929_T, Unigene38611_T, Unigene46029_T, Unigene58441_T, Unigene60967_T, Unigene120654_T, Unigene123313_T, Unigene123314_T, Unigene36721_T, Unigene41102_T, Unigene25184_T, Unigene27438_T, Unigene35940_T, Unigene123315_T, Unigene37711_T, Unigene69038_T, Unigene6302_T, Unigene27895_T, Unigene70977_T, Unigene7097…
204	204	Drug metabolism - cytochrome P450		Unigene3827_T, Unigene25463_T, Unigene28470_T, Unigene36879_T, Unigene57956_T, Unigene67458_T, Unigene67459_T, Unigene83494_T, Unigene92115_T, Unigene114624_T, Unigene116369_T, Unigene4329_T, Unigene15244_T, Unigene24368_T, Unigene25864_T, Unigene27653_T, Unigene47650_T, Unigene48986_T, Unigene58734_T, Unigene59967_T, Unigene60557_T, Unigene60637_T, Unigene92013_T, Unigene92164_T, Unigene92165_T,…
206	1	Gap junction		Unigene257_T, Unigene258_T, Unigene260_T, Unigene1431_T, Unigene1486_T, Unigene2114_T, Unigene6494_T, Unigene6793_T, Unigene22311_T, Unigene22312_T, Unigene22313_T, Unigene22483_T, Unigene23116_T, Unigene36085_T, Unigene38424_T, Unigene38848_T, Unigene40760_T, Unigene44235_T, Unigene46823_T, Unigene47404_T, Unigene47993_T, Unigene52101_T, Unigene59800_T, Unigene59803_T, Unigene67051_T, Unigene111…
208	1	Apoptosis		Unigene1099_T, Unigene3839_T, Unigene4900_T, Unigene5848_T, Unigene13696_T, Unigene15306_T, Unigene16572_T, Unigene17189_T, Unigene22311_T, Unigene22312_T, Unigene22313_T, Unigene22956_T, Unigene23065_T, Unigene23498_T, Unigene23824_T, Unigene23983_T, Unigene23984_T, Unigene24076_T, Unigene25881_T, Unigene37746_T, Unigene38738_T, Unigene38974_T, Unigene43629_T, Unigene43675_T, Unigene44661_T, Uni…
210	1	DNA replication		Unigene3749_T, Unigene35862_T, Unigene38620_T, Unigene47592_T, Unigene49242_T, Unigene57697_T, Unigene65273_T, Unigene68550_T, Unigene96577_T, Unigene711_T, Unigene712_T, Unigene2591_T, Unigene4198_T, Unigene6070_T, Unigene14073_T, Unigene14389_T, Unigene17053_T, Unigene21293_T, Unigene24135_T, Unigene28047_T, Unigene35577_T, Unigene37443_T, Unigene38174_T, Unigene46497_T, Unigene57904_T, Unigene…
212	1	Taurine and hypotaurine metabolism		Unigene123292_T, Unigene123295_T, Unigene123426_T, Unigene123427_T, Unigene1729_T, Unigene4823_T, Unigene14950_T, Unigene15870_T, Unigene25902_T, Unigene35358_T, Unigene44356_T, Unigene44376_T, Unigene49704_T, Unigene57786_T, Unigene60232_T, Unigene63351_T, Unigene67695_T, Unigene113906_T, Unigene113907_T, Unigene120900_T, Unigene123017_T, Unigene123018_T, Unigene123293_T, Unigene123294_T, Unigen…
214	1	Circadian rhythm - mammal		Unigene13765_T, Unigene22387_T, Unigene22389_T, Unigene24170_T, Unigene45452_T, Unigene49112_T, Unigene72813_T, Unigene124982_T, Unigene125544_T, Unigene22187_T, Unigene22189_T, Unigene22388_T, Unigene22390_T, Unigene38844_T, Unigene45683_T, Unigene47138_T, Unigene58602_T, Unigene60577_T, Unigene66683_T, Unigene92779_T, Unigene119776_T, Unigene125982_T, Unigene126713_T, Unigene126714_T, Unigene25…
216	1	Melanogenesis		Unigene257_T, Unigene258_T, Unigene260_T, Unigene2114_T, Unigene6193_T, Unigene6494_T, Unigene6793_T, Unigene15286_T, Unigene15376_T, Unigene15881_T, Unigene15920_T, Unigene16998_T, Unigene17431_T, Unigene22311_T, Unigene22312_T, Unigene22313_T, Unigene23051_T, Unigene24636_T, Unigene40760_T, Unigene41631_T, Unigene43629_T, Unigene44105_T, Unigene44110_T, Unigene47993_T, Unigene52101_T, Unigene59…
218	218	Proximal tubule bicarbonate reclamation		Unigene2637_T, Unigene2638_T, Unigene4142_T, Unigene22639_T, Unigene38588_T, Unigene49753_T, Unigene66769_T, Unigene70380_T, Unigene368_T, Unigene369_T, Unigene3049_T, Unigene3631_T, Unigene6203_T, Unigene19850_T, Unigene22638_T, Unigene22640_T, Unigene22974_T, Unigene25961_T, Unigene26972_T, Unigene37408_T, Unigene38255_T, Unigene38363_T, Unigene43011_T, Unigene59807_T, Unigene96569_T, Unigene96…
220	1	Phenylalanine, tyrosine and tryptophan biosynthesis		Unigene37857_T, Unigene25801_T, Unigene37733_T, Unigene45240_T, Unigene60967_T, Unigene1100_T, Unigene20285_T, Unigene23874_T, Unigene17378_T, Unigene19296_T, Unigene25184_T, Unigene38405_T, Unigene61495_T, Unigene1889_T, Unigene37507_T, Unigene67505_T, Unigene62700_T
222	1	Naphthalene degradation		Unigene26223_T, Unigene38140_T, Unigene123316_T, Unigene46909_T, Unigene58917_T, Unigene92812_T, Unigene123313_T, Unigene123314_T, Unigene35940_T, Unigene116837_T, Unigene123315_T, Unigene6037_T, Unigene3583_T, Unigene34539_T, Unigene36074_T, Unigene51943_T, Unigene17194_T
224	1	Calcium signaling pathway		Unigene314_T, Unigene512_T, Unigene514_T, Unigene1138_T, Unigene1431_T, Unigene1612_T, Unigene1914_T, Unigene3814_T, Unigene4580_T, Unigene5283_T, Unigene6193_T, Unigene6793_T, Unigene13696_T, Unigene15286_T, Unigene15306_T, Unigene15376_T, Unigene16820_T, Unigene16998_T, Unigene18151_T, Unigene21510_T, Unigene21750_T, Unigene21751_T, Unigene21753_T, Unigene21755_T, Unigene21756_T, Unigene21758_T…
226	1	Tryptophan metabolism		Unigene1170_T, Unigene1171_T, Unigene3904_T, Unigene4069_T, Unigene15758_T, Unigene17293_T, Unigene22405_T, Unigene26175_T, Unigene28470_T, Unigene32390_T, Unigene58712_T, Unigene59165_T, Unigene60917_T, Unigene70066_T, Unigene1729_T, Unigene16096_T, Unigene16409_T, Unigene22959_T, Unigene23441_T, Unigene23442_T, Unigene24410_T, Unigene24723_T, Unigene25144_T, Unigene38154_T, Unigene43798_T, Unig…
228	1	Jak-STAT signaling pathway		Unigene2526_T, Unigene3839_T, Unigene5867_T, Unigene17359_T, Unigene22956_T, Unigene30730_T, Unigene35465_T, Unigene38572_T, Unigene38848_T, Unigene44105_T, Unigene44110_T, Unigene44661_T, Unigene45415_T, Unigene46608_T, Unigene49540_T, Unigene49965_T, Unigene57880_T, Unigene58663_T, Unigene59937_T, Unigene61987_T, Unigene96485_T, Unigene96486_T, Unigene121186_T, Unigene499_T, Unigene502_T, Unige…
230	1	Shigellosis		Unigene552_T, Unigene1078_T, Unigene1079_T, Unigene1080_T, Unigene1099_T, Unigene1610_T, Unigene3014_T, Unigene4313_T, Unigene13765_T, Unigene14237_T, Unigene16535_T, Unigene16970_T, Unigene23065_T, Unigene24148_T, Unigene28486_T, Unigene29551_T, Unigene35471_T, Unigene38224_T, Unigene38668_T, Unigene41624_T, Unigene43836_T, Unigene43837_T, Unigene43840_T, Unigene44525_T, Unigene44526_T, Unigene4…
232	232	Vitamin B6 metabolism		Unigene23781_T, Unigene37843_T, Unigene46035_T, Unigene83928_T, Unigene96073_T, Unigene123100_T, Unigene113793_T, Unigene113794_T, Unigene117168_T, Unigene45735_T, Unigene46578_T, Unigene44080_T, Unigene44081_T, Unigene44082_T, Unigene44083_T, Unigene46133_T, Unigene1218_T, Unigene6676_T, Unigene25037_T, Unigene25036_T, Unigene46350_T
234	1	Endometrial cancer		Unigene257_T, Unigene258_T, Unigene260_T, Unigene2114_T, Unigene3681_T, Unigene3839_T, Unigene4580_T, Unigene22483_T, Unigene22956_T, Unigene24636_T, Unigene38848_T, Unigene39040_T, Unigene44235_T, Unigene44661_T, Unigene45512_T, Unigene48995_T, Unigene57880_T, Unigene58663_T, Unigene72673_T, Unigene72675_T, Unigene96485_T, Unigene96486_T, Unigene1457_T, Unigene3105_T, Unigene15072_T, Unigene1577…
236	1	Other types of O-glycan biosynthesis (no map in kegg database)		Unigene5526_T, Unigene6502_T, Unigene16783_T, Unigene17132_T, Unigene19916_T, Unigene23576_T, Unigene27958_T, Unigene37913_T, Unigene38086_T, Unigene59549_T, Unigene67458_T, Unigene67459_T, Unigene76805_T, Unigene117156_T, Unigene4260_T, Unigene6110_T, Unigene7979_T, Unigene21953_T, Unigene21954_T, Unigene21955_T, Unigene21956_T, Unigene23060_T, Unigene24244_T, Unigene25391_T, Unigene36078_T, Uni…
238	1	Acute myeloid leukemia		Unigene257_T, Unigene258_T, Unigene260_T, Unigene1099_T, Unigene2114_T, Unigene3839_T, Unigene15052_T, Unigene15509_T, Unigene16562_T, Unigene22884_T, Unigene22885_T, Unigene22956_T, Unigene23065_T, Unigene24910_T, Unigene37339_T, Unigene38848_T, Unigene44661_T, Unigene45415_T, Unigene45873_T, Unigene57880_T, Unigene58663_T, Unigene67502_T, Unigene72673_T, Unigene72675_T, Unigene96485_T, Unigene9…
240	1	Galactose metabolism		Unigene21695_T, Unigene38140_T, Unigene113344_T, Unigene114221_T, Unigene120864_T, Unigene679_T, Unigene1075_T, Unigene2819_T, Unigene2906_T, Unigene3251_T, Unigene4904_T, Unigene6008_T, Unigene7979_T, Unigene12760_T, Unigene16532_T, Unigene17164_T, Unigene26562_T, Unigene36271_T, Unigene44142_T, Unigene44143_T, Unigene44499_T, Unigene44501_T, Unigene45484_T, Unigene45551_T, Unigene48469_T, Unige…
242	1	Regulation of autophagy		Unigene1636_T, Unigene22391_T, Unigene24161_T, Unigene24636_T, Unigene26964_T, Unigene31289_T, Unigene38243_T, Unigene16244_T, Unigene27934_T, Unigene37835_T, Unigene38158_T, Unigene59962_T, Unigene64412_T, Unigene126445_T, Unigene22512_T, Unigene4844_T, Unigene6413_T, Unigene25515_T, Unigene48550_T, Unigene128068_T, Unigene128069_T, Unigene675_T, Unigene676_T, Unigene17381_T, Unigene59101_T, Uni…
244	1	Caprolactam degradation		Unigene46909_T, Unigene58917_T, Unigene92812_T, Unigene114230_T, Unigene72573_T
246	246	Ethylbenzene degradation		Unigene81320_T, Unigene46585_T, Unigene18667_T, Unigene25420_T, Unigene81321_T
248	1	Polycyclic aromatic hydrocarbon degradation		Unigene26585_T, Unigene16531_T, Unigene28200_T, Unigene38654_T, Unigene38682_T, Unigene59738_T, Unigene64638_T, Unigene103162_T, Unigene103163_T, Unigene42834_T, Unigene27645_T, Unigene96450_T, Unigene2229_T, Unigene117576_T, Unigene34539_T, Unigene51943_T
250	1	Streptomycin biosynthesis		Unigene1075_T, Unigene3251_T, Unigene6754_T, Unigene17164_T, Unigene23733_T, Unigene38117_T, Unigene60554_T, Unigene91454_T, Unigene15701_T, Unigene24448_T, Unigene24449_T, Unigene16081_T, Unigene24669_T, Unigene72364_T, Unigene116627_T, Unigene17257_T, Unigene25547_T, Unigene13734_T
252	1	Steroid biosynthesis		Unigene13796_T, Unigene15037_T, Unigene16889_T, Unigene25030_T, Unigene38991_T, Unigene40585_T, Unigene49994_T, Unigene91688_T, Unigene91689_T, Unigene114283_T, Unigene6212_T, Unigene15953_T, Unigene24598_T, Unigene45291_T, Unigene50248_T, Unigene59795_T, Unigene112057_T, Unigene18240_T, Unigene41726_T, Unigene41560_T, Unigene45234_T, Unigene3926_T, Unigene125855_T, Unigene55359_T, Unigene66286_T…
254	1	Arrhythmogenic right ventricular cardiomyopathy (ARVC)		Unigene791_T, Unigene981_T, Unigene2411_T, Unigene2733_T, Unigene3814_T, Unigene4282_T, Unigene4313_T, Unigene5560_T, Unigene14237_T, Unigene16252_T, Unigene21510_T, Unigene22796_T, Unigene23316_T, Unigene24636_T, Unigene35471_T, Unigene37311_T, Unigene37653_T, Unigene37863_T, Unigene38070_T, Unigene40654_T, Unigene41216_T, Unigene43842_T, Unigene43843_T, Unigene43845_T, Unigene43846_T, Unigene45…
256	1	NOD-like receptor signaling pathway		Unigene1079_T, Unigene1080_T, Unigene1099_T, Unigene3014_T, Unigene4900_T, Unigene15873_T, Unigene16970_T, Unigene23065_T, Unigene23938_T, Unigene23983_T, Unigene23984_T, Unigene25881_T, Unigene28108_T, Unigene39770_T, Unigene41624_T, Unigene43836_T, Unigene43837_T, Unigene43840_T, Unigene47677_T, Unigene59944_T, Unigene91419_T, Unigene91709_T, Unigene91710_T, Unigene98048_T, Unigene113559_T, Uni…
258	1	Cysteine and methionine metabolism		Unigene1352_T, Unigene1353_T, Unigene1758_T, Unigene2592_T, Unigene24506_T, Unigene49740_T, Unigene60587_T, Unigene95760_T, Unigene120680_T, Unigene120681_T, Unigene1577_T, Unigene2385_T, Unigene2386_T, Unigene3154_T, Unigene5708_T, Unigene22071_T, Unigene24505_T, Unigene25435_T, Unigene25801_T, Unigene37456_T, Unigene37733_T, Unigene41772_T, Unigene45160_T, Unigene47180_T, Unigene57823_T, Unigen…
260	260	Butirosin and neomycin biosynthesis		Unigene1075_T, Unigene3251_T, Unigene74887_T, Unigene20923_T, Unigene24448_T, Unigene24449_T, Unigene16081_T, Unigene24669_T, Unigene17257_T
262	1	Other glycan degradation (no map in kegg database)		Unigene21695_T, Unigene37470_T, Unigene59122_T, Unigene60814_T, Unigene114221_T, Unigene2819_T, Unigene3397_T, Unigene8564_T, Unigene18020_T, Unigene37575_T, Unigene37610_T, Unigene38208_T, Unigene39162_T, Unigene45931_T, Unigene48020_T, Unigene58531_T, Unigene58895_T, Unigene64697_T, Unigene66920_T, Unigene76619_T, Unigene76620_T, Unigene76621_T, Unigene24756_T, Unigene42786_T, Unigene44299_T, U…
264	1	Pyrimidine metabolism		Unigene941_T, Unigene943_T, Unigene4179_T, Unigene4409_T, Unigene5024_T, Unigene17322_T, Unigene21695_T, Unigene29325_T, Unigene33841_T, Unigene35739_T, Unigene35862_T, Unigene36156_T, Unigene36500_T, Unigene37267_T, Unigene37873_T, Unigene38487_T, Unigene38620_T, Unigene38699_T, Unigene38915_T, Unigene39058_T, Unigene43141_T, Unigene43143_T, Unigene43145_T, Unigene43147_T, Unigene43149_T, Unigen…
266	1	Adipocytokine signaling pathway		Unigene1099_T, Unigene1423_T, Unigene2637_T, Unigene2638_T, Unigene3204_T, Unigene5972_T, Unigene6597_T, Unigene15052_T, Unigene22519_T, Unigene23065_T, Unigene24076_T, Unigene24910_T, Unigene27363_T, Unigene41143_T, Unigene44242_T, Unigene44661_T, Unigene44789_T, Unigene45415_T, Unigene57717_T, Unigene59811_T, Unigene59875_T, Unigene59888_T, Unigene69807_T, Unigene92028_T, Unigene113559_T, Unige…
268	1	Pentose phosphate pathway		Unigene15607_T, Unigene16288_T, Unigene22204_T, Unigene22205_T, Unigene22206_T, Unigene59149_T, Unigene59473_T, Unigene95743_T, Unigene120864_T, Unigene6722_T, Unigene25801_T, Unigene37733_T, Unigene45551_T, Unigene45613_T, Unigene52350_T, Unigene69952_T, Unigene69953_T, Unigene16501_T, Unigene60012_T, Unigene69082_T, Unigene2014_T, Unigene3603_T, Unigene13638_T, Unigene15701_T, Unigene26408_T, U…
270	1	Circadian rhythm - fly		Unigene36087_T, Unigene38388_T, Unigene72813_T, Unigene124982_T, Unigene22187_T, Unigene22189_T, Unigene66683_T, Unigene119776_T, Unigene2578_T, Unigene14814_T, Unigene22188_T, Unigene58149_T, Unigene23064_T, Unigene23973_T, Unigene69355_T, Unigene75052_T, Unigene128290_T, Unigene19808_T, Unigene21032_T, Unigene117351_T, Unigene84217_T
272	1	Cutin, suberine and wax biosynthesis		Unigene23506_T, Unigene2354_T
274	274	Indole alkaloid biosynthesis		Unigene37379_T, Unigene37527_T
276	1	Pertussis		Unigene328_T, Unigene1423_T, Unigene4313_T, Unigene5601_T, Unigene6193_T, Unigene6494_T, Unigene8665_T, Unigene16970_T, Unigene21799_T, Unigene35471_T, Unigene41624_T, Unigene43629_T, Unigene43836_T, Unigene43837_T, Unigene43840_T, Unigene48773_T, Unigene57717_T, Unigene67986_T, Unigene69830_T, Unigene91419_T, Unigene98048_T, Unigene1557_T, Unigene1559_T, Unigene2078_T, Unigene3104_T, Unigene1666…
278	1	Fatty acid elongation		Unigene15687_T, Unigene19428_T, Unigene20526_T, Unigene27929_T, Unigene59883_T, Unigene78570_T, Unigene83348_T, Unigene90610_T, Unigene117208_T, Unigene16409_T, Unigene19957_T, Unigene24723_T, Unigene24942_T, Unigene26066_T, Unigene45051_T, Unigene49704_T, Unigene58705_T, Unigene69574_T, Unigene76406_T, Unigene100389_T, Unigene47128_T, Unigene2800_T, Unigene2996_T, Unigene3145_T, Unigene3186_T, U…
280	1	Proteasome		Unigene2973_T, Unigene16720_T, Unigene39186_T, Unigene39897_T, Unigene45848_T, Unigene59865_T, Unigene63409_T, Unigene113832_T, Unigene23726_T, Unigene27558_T, Unigene49197_T, Unigene57327_T, Unigene84123_T, Unigene121111_T, Unigene121112_T, Unigene35686_T, Unigene35903_T, Unigene46335_T, Unigene46963_T, Unigene67847_T, Unigene70424_T, Unigene6796_T, Unigene35330_T, Unigene26618_T, Unigene37868_T…
282	1	Vasopressin-regulated water reabsorption		Unigene4179_T, Unigene21773_T, Unigene21776_T, Unigene21777_T, Unigene21779_T, Unigene21780_T, Unigene21781_T, Unigene21782_T, Unigene22311_T, Unigene22312_T, Unigene22313_T, Unigene25123_T, Unigene27797_T, Unigene36261_T, Unigene40760_T, Unigene44613_T, Unigene57824_T, Unigene59769_T, Unigene60084_T, Unigene72431_T, Unigene108487_T, Unigene116716_T, Unigene1804_T, Unigene6234_T, Unigene6607_T, U…
284	1	Cell cycle - yeast		Unigene261_T, Unigene262_T, Unigene426_T, Unigene3749_T, Unigene14005_T, Unigene16937_T, Unigene23004_T, Unigene23012_T, Unigene24232_T, Unigene44651_T, Unigene44652_T, Unigene45372_T, Unigene47824_T, Unigene48752_T, Unigene48856_T, Unigene58956_T, Unigene64085_T, Unigene72725_T, Unigene113864_T, Unigene425_T, Unigene1571_T, Unigene2232_T, Unigene6070_T, Unigene20237_T, Unigene23103_T, Unigene231…
286	1	Glioma		Unigene257_T, Unigene258_T, Unigene260_T, Unigene1599_T, Unigene2114_T, Unigene3839_T, Unigene6193_T, Unigene6793_T, Unigene15052_T, Unigene15286_T, Unigene15376_T, Unigene16998_T, Unigene22483_T, Unigene22956_T, Unigene24910_T, Unigene38848_T, Unigene39040_T, Unigene41631_T, Unigene43629_T, Unigene44235_T, Unigene44661_T, Unigene45953_T, Unigene47993_T, Unigene57880_T, Unigene58663_T, Unigene698…
288	1	MAPK signaling pathway - fly		Unigene2114_T, Unigene6933_T, Unigene22483_T, Unigene28191_T, Unigene37678_T, Unigene38848_T, Unigene58764_T, Unigene126773_T, Unigene126774_T, Unigene1428_T, Unigene1441_T, Unigene3105_T, Unigene15072_T, Unigene15862_T, Unigene20227_T, Unigene24714_T, Unigene32147_T, Unigene57911_T, Unigene72421_T, Unigene95365_T, Unigene105154_T, Unigene123211_T, Unigene49225_T, Unigene94361_T, Unigene788_T, Un…
290	1	Fructose and mannose metabolism		Unigene16184_T, Unigene16391_T, Unigene22517_T, Unigene22518_T, Unigene39087_T, Unigene45997_T, Unigene47318_T, Unigene64921_T, Unigene81320_T, Unigene114221_T, Unigene120864_T, Unigene126174_T, Unigene1075_T, Unigene1115_T, Unigene3251_T, Unigene5053_T, Unigene14861_T, Unigene15933_T, Unigene23743_T, Unigene23744_T, Unigene25801_T, Unigene37448_T, Unigene37687_T, Unigene37733_T, Unigene44320_T, …
292	1	Starch and sucrose metabolism		Unigene8242_T, Unigene16324_T, Unigene21695_T, Unigene24379_T, Unigene37792_T, Unigene38140_T, Unigene53778_T, Unigene67458_T, Unigene67459_T, Unigene113344_T, Unigene679_T, Unigene1075_T, Unigene1371_T, Unigene1397_T, Unigene1398_T, Unigene2906_T, Unigene3251_T, Unigene5429_T, Unigene6008_T, Unigene12760_T, Unigene16685_T, Unigene17164_T, Unigene17232_T, Unigene23165_T, Unigene24954_T, Unigene26…
294	1	Measles		Unigene394_T, Unigene395_T, Unigene3839_T, Unigene5867_T, Unigene5972_T, Unigene11594_T, Unigene13878_T, Unigene15735_T, Unigene16167_T, Unigene17048_T, Unigene21669_T, Unigene22956_T, Unigene23065_T, Unigene28007_T, Unigene30730_T, Unigene36337_T, Unigene37428_T, Unigene37432_T, Unigene37721_T, Unigene37746_T, Unigene38572_T, Unigene38907_T, Unigene44661_T, Unigene45415_T, Unigene49965_T, Unigen…
296	1	HTLV-I infection		Unigene426_T, Unigene784_T, Unigene927_T, Unigene957_T, Unigene1099_T, Unigene1599_T, Unigene2114_T, Unigene3839_T, Unigene5867_T, Unigene13696_T, Unigene15306_T, Unigene15648_T, Unigene15881_T, Unigene15920_T, Unigene15951_T, Unigene16253_T, Unigene16562_T, Unigene16937_T, Unigene17431_T, Unigene21750_T, Unigene21751_T, Unigene21753_T, Unigene21755_T, Unigene21756_T, Unigene21758_T, Unigene22311…
298	1	RNA degradation		Unigene436_T, Unigene941_T, Unigene943_T, Unigene1243_T, Unigene3537_T, Unigene4179_T, Unigene5661_T, Unigene15005_T, Unigene15607_T, Unigene16597_T, Unigene22661_T, Unigene23189_T, Unigene23781_T, Unigene24479_T, Unigene24506_T, Unigene25159_T, Unigene27370_T, Unigene37470_T, Unigene46327_T, Unigene46463_T, Unigene49105_T, Unigene59122_T, Unigene59444_T, Unigene59504_T, Unigene60184_T, Unigene60…
300	1	Glycine, serine and threonine metabolism		Unigene3299_T, Unigene25465_T, Unigene28470_T, Unigene35862_T, Unigene37368_T, Unigene37592_T, Unigene38620_T, Unigene47442_T, Unigene48079_T, Unigene57697_T, Unigene60320_T, Unigene121017_T, Unigene123316_T, Unigene305_T, Unigene6766_T, Unigene17129_T, Unigene21994_T, Unigene23743_T, Unigene23744_T, Unigene23771_T, Unigene25157_T, Unigene37665_T, Unigene44195_T, Unigene44243_T, Unigene44839_T, U…
302	1	Pancreatic cancer		Unigene257_T, Unigene258_T, Unigene260_T, Unigene1099_T, Unigene1599_T, Unigene2114_T, Unigene3839_T, Unigene4580_T, Unigene5976_T, Unigene14835_T, Unigene15951_T, Unigene22483_T, Unigene22494_T, Unigene22956_T, Unigene23065_T, Unigene44235_T, Unigene44661_T, Unigene44792_T, Unigene45415_T, Unigene57880_T, Unigene58663_T, Unigene59474_T, Unigene96485_T, Unigene96486_T, Unigene113559_T, Unigene636…
304	1	Staphylococcus aureus infection		Unigene328_T, Unigene1423_T, Unigene1492_T, Unigene2221_T, Unigene5601_T, Unigene13702_T, Unigene15321_T, Unigene20389_T, Unigene21799_T, Unigene24307_T, Unigene29233_T, Unigene36621_T, Unigene38469_T, Unigene43758_T, Unigene57717_T, Unigene63546_T, Unigene63870_T, Unigene67879_T, Unigene67986_T, Unigene86635_T, Unigene644_T, Unigene1493_T, Unigene2463_T, Unigene14155_T, Unigene16670_T, Unigene17…
306	1	Glycosaminoglycan biosynthesis - keratan sulfate (no map in kegg database)		Unigene15969_T, Unigene4260_T, Unigene7979_T, Unigene15692_T, Unigene17165_T, Unigene26713_T, Unigene38984_T, Unigene45849_T, Unigene45850_T, Unigene60049_T, Unigene113800_T, Unigene126456_T, Unigene126457_T, Unigene20072_T, Unigene25619_T, Unigene17087_T, Unigene60956_T, Unigene67300_T, Unigene120480_T, Unigene38677_T, Unigene51891_T, Unigene58028_T, Unigene60191_T, Unigene22859_T, Unigene113892…
308	1	Glycosphingolipid biosynthesis - ganglio series		Unigene37470_T, Unigene59122_T, Unigene2819_T, Unigene3397_T, Unigene49794_T, Unigene58531_T, Unigene64697_T, Unigene76619_T, Unigene76620_T, Unigene76621_T, Unigene123284_T, Unigene123285_T, Unigene3030_T, Unigene17099_T, Unigene24756_T, Unigene123283_T, Unigene14717_T, Unigene21246_T, Unigene25619_T, Unigene26834_T, Unigene72323_T, Unigene6427_T, Unigene60191_T, Unigene76472_T, Unigene76622_T, …
310	1	Oocyte meiosis		Unigene426_T, Unigene771_T, Unigene1431_T, Unigene1851_T, Unigene2442_T, Unigene6193_T, Unigene13696_T, Unigene13765_T, Unigene15286_T, Unigene15306_T, Unigene15376_T, Unigene16998_T, Unigene22311_T, Unigene22312_T, Unigene22313_T, Unigene23004_T, Unigene24232_T, Unigene28606_T, Unigene37878_T, Unigene38224_T, Unigene40760_T, Unigene41631_T, Unigene43629_T, Unigene43836_T, Unigene43837_T, Unigene…
312	1	GABAergic synapse		Unigene743_T, Unigene744_T, Unigene1976_T, Unigene3814_T, Unigene6494_T, Unigene6793_T, Unigene17272_T, Unigene17338_T, Unigene17394_T, Unigene22311_T, Unigene22312_T, Unigene22313_T, Unigene27457_T, Unigene28081_T, Unigene37805_T, Unigene37965_T, Unigene38383_T, Unigene40517_T, Unigene40760_T, Unigene43707_T, Unigene43711_T, Unigene43713_T, Unigene44876_T, Unigene45049_T, Unigene47993_T, Unigene…
314	1	VEGF signaling pathway		Unigene169_T, Unigene172_T, Unigene173_T, Unigene177_T, Unigene257_T, Unigene258_T, Unigene260_T, Unigene1651_T, Unigene1652_T, Unigene2114_T, Unigene2935_T, Unigene3839_T, Unigene5112_T, Unigene6793_T, Unigene13696_T, Unigene15306_T, Unigene22212_T, Unigene22956_T, Unigene37895_T, Unigene37902_T, Unigene43629_T, Unigene43836_T, Unigene43837_T, Unigene43840_T, Unigene44661_T, Unigene44818_T, Unig…
316	1	Lysine biosynthesis		Unigene123048_T, Unigene60614_T, Unigene37704_T, Unigene39728_T, Unigene38783_T, Unigene114357_T, Unigene59265_T, Unigene41527_T, Unigene41970_T, Unigene70876_T, Unigene95819_T
318	1	Pathogenic Escherichia coli infection		Unigene1078_T, Unigene4313_T, Unigene6379_T, Unigene6793_T, Unigene14237_T, Unigene16033_T, Unigene16182_T, Unigene16394_T, Unigene16469_T, Unigene20389_T, Unigene24148_T, Unigene24636_T, Unigene29551_T, Unigene36085_T, Unigene37432_T, Unigene37878_T, Unigene38668_T, Unigene38848_T, Unigene47993_T, Unigene63376_T, Unigene64757_T, Unigene69918_T, Unigene91420_T, Unigene98763_T, Unigene100606_T, Un…
320	1	Phototransduction - fly		Unigene1374_T, Unigene6193_T, Unigene6793_T, Unigene14237_T, Unigene15286_T, Unigene15376_T, Unigene16998_T, Unigene24677_T, Unigene41631_T, Unigene43629_T, Unigene47993_T, Unigene69830_T, Unigene100606_T, Unigene16298_T, Unigene16928_T, Unigene19663_T, Unigene24811_T, Unigene27761_T, Unigene38151_T, Unigene39851_T, Unigene43727_T, Unigene43731_T, Unigene43733_T, Unigene50108_T, Unigene53005_T, U…
322	1	p53 signaling pathway		Unigene1063_T, Unigene1064_T, Unigene1065_T, Unigene1601_T, Unigene4493_T, Unigene4900_T, Unigene5848_T, Unigene15735_T, Unigene16202_T, Unigene19583_T, Unigene23579_T, Unigene23938_T, Unigene23983_T, Unigene23984_T, Unigene24336_T, Unigene24472_T, Unigene25881_T, Unigene32387_T, Unigene38907_T, Unigene39040_T, Unigene44192_T, Unigene45985_T, Unigene47152_T, Unigene51740_T, Unigene64085_T, Unigen…
324	1	Influenza A		Unigene257_T, Unigene258_T, Unigene260_T, Unigene328_T, Unigene1099_T, Unigene1492_T, Unigene2352_T, Unigene3839_T, Unigene6097_T, Unigene6793_T, Unigene10538_T, Unigene14237_T, Unigene16167_T, Unigene16970_T, Unigene22608_T, Unigene22956_T, Unigene23142_T, Unigene24307_T, Unigene24636_T, Unigene36842_T, Unigene36945_T, Unigene37428_T, Unigene37721_T, Unigene37746_T, Unigene38083_T, Unigene38469_…
326	326	SNARE interactions in vesicular transport		Unigene10314_T, Unigene27831_T, Unigene57714_T, Unigene67393_T, Unigene3679_T, Unigene11918_T, Unigene13686_T, Unigene13688_T, Unigene16283_T, Unigene16314_T, Unigene24207_T, Unigene28361_T, Unigene38044_T, Unigene38810_T, Unigene41759_T, Unigene48512_T, Unigene57539_T, Unigene69602_T, Unigene72413_T, Unigene76653_T, Unigene76654_T, Unigene120804_T, Unigene120805_T, Unigene2487_T, Unigene5104_T, …
328	1	Basal transcription factors		Unigene2854_T, Unigene5848_T, Unigene13332_T, Unigene14239_T, Unigene39037_T, Unigene41432_T, Unigene49914_T, Unigene57670_T, Unigene60572_T, Unigene60739_T, Unigene68348_T, Unigene113904_T, Unigene121106_T, Unigene126402_T, Unigene3467_T, Unigene16914_T, Unigene20391_T, Unigene24320_T, Unigene28077_T, Unigene47090_T, Unigene54944_T, Unigene111764_T, Unigene120668_T, Unigene125925_T, Unigene16811…
330	1	Systemic lupus erythematosus		Unigene328_T, Unigene1238_T, Unigene1423_T, Unigene5393_T, Unigene5560_T, Unigene5601_T, Unigene16089_T, Unigene21799_T, Unigene22363_T, Unigene24307_T, Unigene37825_T, Unigene37863_T, Unigene38070_T, Unigene38469_T, Unigene45527_T, Unigene48728_T, Unigene57717_T, Unigene59762_T, Unigene59982_T, Unigene63546_T, Unigene67986_T, Unigene86635_T, Unigene96072_T, Unigene644_T, Unigene1239_T, Unigene24…
332	1	Retinol metabolism		Unigene1171_T, Unigene3827_T, Unigene44613_T, Unigene67458_T, Unigene67459_T, Unigene91074_T, Unigene114624_T, Unigene116369_T, Unigene13858_T, Unigene16404_T, Unigene23441_T, Unigene23442_T, Unigene24368_T, Unigene29346_T, Unigene29991_T, Unigene36296_T, Unigene43701_T, Unigene48579_T, Unigene48986_T, Unigene57258_T, Unigene58734_T, Unigene92005_T, Unigene96785_T, Unigene116835_T, Unigene47759_T…
334	1	Renin-angiotensin system		Unigene2818_T, Unigene37854_T, Unigene318_T, Unigene319_T, Unigene2022_T, Unigene15061_T, Unigene36326_T, Unigene45268_T, Unigene53042_T, Unigene123491_T, Unigene37643_T, Unigene45549_T, Unigene84104_T, Unigene29976_T, Unigene5564_T, Unigene47444_T, Unigene58746_T, Unigene83663_T, Unigene3627_T, Unigene59684_T, Unigene117123_T, Unigene41338_T, Unigene117429_T, Unigene6652_T, Unigene33962_T, Unige…
336	1	GnRH signaling pathway		Unigene257_T, Unigene258_T, Unigene260_T, Unigene1431_T, Unigene2114_T, Unigene2935_T, Unigene3814_T, Unigene5972_T, Unigene6193_T, Unigene6793_T, Unigene15070_T, Unigene15286_T, Unigene15376_T, Unigene15648_T, Unigene16998_T, Unigene22311_T, Unigene22312_T, Unigene22313_T, Unigene22483_T, Unigene38848_T, Unigene40760_T, Unigene41631_T, Unigene43629_T, Unigene43836_T, Unigene43837_T, Unigene43840…
338	1	Dopaminergic synapse		Unigene1431_T, Unigene2521_T, Unigene6193_T, Unigene6494_T, Unigene6793_T, Unigene13696_T, Unigene15286_T, Unigene15306_T, Unigene15376_T, Unigene15648_T, Unigene15866_T, Unigene16998_T, Unigene17272_T, Unigene17394_T, Unigene21916_T, Unigene22311_T, Unigene22312_T, Unigene22313_T, Unigene27555_T, Unigene28470_T, Unigene38424_T, Unigene40517_T, Unigene41631_T, Unigene43629_T, Unigene43707_T, Unig…
340	1	Caffeine metabolism		Unigene48468_T, Unigene45677_T, Unigene44319_T, Unigene61664_T, Unigene65207_T
342	1	Phenylalanine metabolism		Unigene7098_T, Unigene15758_T, Unigene26175_T, Unigene28470_T, Unigene1729_T, Unigene4329_T, Unigene24410_T, Unigene25864_T, Unigene27653_T, Unigene44195_T, Unigene60967_T, Unigene107413_T, Unigene23874_T, Unigene8078_T, Unigene25184_T, Unigene27438_T, Unigene38405_T, Unigene44197_T, Unigene37711_T, Unigene34791_T, Unigene37507_T, Unigene67505_T
344	1	Homologous recombination		Unigene35862_T, Unigene38620_T, Unigene44792_T, Unigene49764_T, Unigene57697_T, Unigene1393_T, Unigene4047_T, Unigene4198_T, Unigene15444_T, Unigene17478_T, Unigene18605_T, Unigene35577_T, Unigene37443_T, Unigene38174_T, Unigene45335_T, Unigene46497_T, Unigene57904_T, Unigene71474_T, Unigene114523_T, Unigene3240_T, Unigene23922_T, Unigene59253_T, Unigene6602_T, Unigene26755_T, Unigene41371_T, Uni…
346	1	Glucosinolate biosynthesis (no map in kegg database)		Unigene87783_T, Unigene19213_T, Unigene58492_T
348	1	Nitrotoluene degradation		Unigene48468_T, Unigene45677_T, Unigene61664_T
350	1	Arginine and proline metabolism		Unigene1170_T, Unigene1171_T, Unigene1282_T, Unigene1283_T, Unigene2454_T, Unigene2455_T, Unigene3299_T, Unigene3904_T, Unigene13811_T, Unigene14159_T, Unigene15758_T, Unigene16880_T, Unigene25465_T, Unigene26175_T, Unigene28470_T, Unigene37535_T, Unigene45363_T, Unigene47592_T, Unigene47623_T, Unigene48505_T, Unigene50347_T, Unigene60149_T, Unigene65273_T, Unigene70066_T, Unigene76361_T, Unigene…
352	1	Toll-like receptor signaling pathway		Unigene394_T, Unigene395_T, Unigene1099_T, Unigene1238_T, Unigene3839_T, Unigene4900_T, Unigene17051_T, Unigene22589_T, Unigene22956_T, Unigene23065_T, Unigene23983_T, Unigene23984_T, Unigene25881_T, Unigene43836_T, Unigene43837_T, Unigene43840_T, Unigene44661_T, Unigene46330_T, Unigene48773_T, Unigene57880_T, Unigene58663_T, Unigene64600_T, Unigene96485_T, Unigene96486_T, Unigene105211_T, Unigen…
354	1	Folate biosynthesis		Unigene1758_T, Unigene5828_T, Unigene6754_T, Unigene17164_T, Unigene26169_T, Unigene32355_T, Unigene36792_T, Unigene38117_T, Unigene47180_T, Unigene87783_T, Unigene91454_T, Unigene92395_T, Unigene126590_T, Unigene16013_T, Unigene15194_T, Unigene45648_T, Unigene1847_T, Unigene2797_T, Unigene19213_T, Unigene95468_T, Unigene76403_T, Unigene72364_T, Unigene116627_T, Unigene23377_T, Unigene57664_T, Un…
356	1	Cholinergic synapse		Unigene1431_T, Unigene2114_T, Unigene3814_T, Unigene3839_T, Unigene6494_T, Unigene6793_T, Unigene15286_T, Unigene15376_T, Unigene15648_T, Unigene16998_T, Unigene17272_T, Unigene17394_T, Unigene17453_T, Unigene18151_T, Unigene22311_T, Unigene22312_T, Unigene22313_T, Unigene22956_T, Unigene37432_T, Unigene38170_T, Unigene40517_T, Unigene40760_T, Unigene41631_T, Unigene43707_T, Unigene43711_T, Unige…
358	1	MAPK signaling pathway		Unigene257_T, Unigene258_T, Unigene260_T, Unigene990_T, Unigene991_T, Unigene992_T, Unigene993_T, Unigene1099_T, Unigene1486_T, Unigene1612_T, Unigene2114_T, Unigene2442_T, Unigene2935_T, Unigene3814_T, Unigene3953_T, Unigene5195_T, Unigene6793_T, Unigene6933_T, Unigene13696_T, Unigene15306_T, Unigene15580_T, Unigene15648_T, Unigene15951_T, Unigene16276_T, Unigene16535_T, Unigene20078_T, Unigene2…
360	1	African trypanosomiasis		Unigene6793_T, Unigene11594_T, Unigene37854_T, Unigene47993_T, Unigene578_T, Unigene6117_T, Unigene19093_T, Unigene22603_T, Unigene39851_T, Unigene44451_T, Unigene45407_T, Unigene48926_T, Unigene53005_T, Unigene55410_T, Unigene59813_T, Unigene63119_T, Unigene65060_T, Unigene68868_T, Unigene91825_T, Unigene116759_T, Unigene120976_T, Unigene120977_T, Unigene872_T, Unigene874_T, Unigene22505_T, Unig…
362	1	Various types of N-glycan biosynthesis		Unigene5037_T, Unigene24216_T, Unigene37298_T, Unigene59143_T, Unigene83487_T, Unigene96080_T, Unigene5277_T, Unigene6065_T, Unigene6497_T, Unigene14746_T, Unigene17047_T, Unigene17963_T, Unigene25132_T, Unigene25155_T, Unigene59085_T, Unigene59260_T, Unigene87502_T, Unigene92672_T, Unigene15667_T, Unigene17109_T, Unigene19544_T, Unigene20018_T, Unigene45369_T, Unigene91713_T, Unigene92594_T, Uni…
364	1	Pantothenate and CoA biosynthesis		Unigene341_T, Unigene342_T, Unigene343_T, Unigene36500_T, Unigene48714_T, Unigene65413_T, Unigene70983_T, Unigene344_T, Unigene3253_T, Unigene3855_T, Unigene5429_T, Unigene16630_T, Unigene22250_T, Unigene45626_T, Unigene49208_T, Unigene60953_T, Unigene69580_T, Unigene71401_T, Unigene87783_T, Unigene116273_T, Unigene21665_T, Unigene22251_T, Unigene25165_T, Unigene25627_T, Unigene28260_T, Unigene77…
366	1	D-Glutamine and D-glutamate metabolism		Unigene368_T, Unigene369_T, Unigene59807_T, Unigene66953_T, Unigene367_T, Unigene366_T
368	1	Betalain biosynthesis		Unigene1729_T, Unigene105282_T, Unigene35460_T, Unigene15733_T, Unigene37681_T, Unigene70211_T
370	1	Lipoic acid metabolism		Unigene60634_T, Unigene23203_T, Unigene24921_T, Unigene44580_T, Unigene24249_T, Unigene71294_T, Unigene38979_T, Unigene129375_T, Unigene59950_T, Unigene3557_T, Unigene41222_T, Unigene65363_T, Unigene65364_T, Unigene65365_T, Unigene19695_T
372	1	Sulfur metabolism		Unigene1352_T, Unigene1353_T, Unigene57865_T, Unigene3789_T, Unigene25801_T, Unigene27421_T, Unigene37733_T, Unigene38806_T, Unigene1862_T, Unigene3277_T, Unigene15700_T, Unigene14175_T, Unigene13402_T, Unigene17378_T, Unigene19296_T, Unigene23793_T, Unigene70927_T, Unigene13574_T, Unigene49450_T, Unigene1354_T, Unigene16604_T, Unigene36029_T, Unigene62700_T, Unigene116337_T, Unigene2754_T, Unige…
374	1	Nicotine addiction		Unigene15866_T, Unigene27457_T, Unigene38170_T, Unigene40517_T, Unigene43707_T, Unigene43711_T, Unigene43713_T, Unigene44876_T, Unigene48629_T, Unigene70518_T, Unigene70521_T, Unigene70523_T, Unigene70525_T, Unigene72506_T, Unigene83925_T, Unigene83926_T, Unigene117277_T, Unigene1220_T, Unigene3510_T, Unigene4306_T, Unigene14279_T, Unigene16672_T, Unigene20444_T, Unigene22943_T, Unigene23108_T, U…
376	1	Amyotrophic lateral sclerosis (ALS)		Unigene4607_T, Unigene5848_T, Unigene13646_T, Unigene13696_T, Unigene13884_T, Unigene15306_T, Unigene22275_T, Unigene22278_T, Unigene24226_T, Unigene37792_T, Unigene43629_T, Unigene43836_T, Unigene43837_T, Unigene43840_T, Unigene49563_T, Unigene49994_T, Unigene51740_T, Unigene59165_T, Unigene59904_T, Unigene60945_T, Unigene69706_T, Unigene69707_T, Unigene70518_T, Unigene70523_T, Unigene83925_T, U…
378	378	Protein digestion and absorption		Unigene2818_T, Unigene4216_T, Unigene15582_T, Unigene16767_T, Unigene21510_T, Unigene22639_T, Unigene22799_T, Unigene24097_T, Unigene24267_T, Unigene32587_T, Unigene37653_T, Unigene38749_T, Unigene43613_T, Unigene43614_T, Unigene43620_T, Unigene43621_T, Unigene43622_T, Unigene43623_T, Unigene43842_T, Unigene43843_T, Unigene43845_T, Unigene43846_T, Unigene43938_T, Unigene43939_T, Unigene43940_T, U…
380	1	Biosynthesis of ansamycins		Unigene15607_T
382	1	Dioxin degradation (no map in kegg database)		Unigene38140_T
384	1	Progesterone-mediated oocyte maturation		Unigene257_T, Unigene258_T, Unigene260_T, Unigene426_T, Unigene771_T, Unigene2114_T, Unigene2442_T, Unigene3616_T, Unigene3839_T, Unigene6494_T, Unigene13631_T, Unigene22311_T, Unigene22312_T, Unigene22313_T, Unigene22956_T, Unigene23004_T, Unigene38224_T, Unigene40760_T, Unigene43836_T, Unigene43837_T, Unigene43840_T, Unigene44661_T, Unigene47824_T, Unigene48752_T, Unigene52101_T, Unigene57880_T…
386	1	Isoquinoline alkaloid biosynthesis		Unigene28470_T, Unigene1729_T, Unigene44195_T, Unigene60967_T, Unigene107413_T, Unigene8078_T, Unigene25184_T, Unigene38405_T, Unigene44197_T, Unigene37507_T, Unigene67505_T
388	1	Hepatitis C		Unigene257_T, Unigene258_T, Unigene260_T, Unigene1099_T, Unigene2114_T, Unigene3839_T, Unigene6379_T, Unigene10955_T, Unigene16167_T, Unigene16420_T, Unigene17359_T, Unigene22483_T, Unigene22589_T, Unigene22956_T, Unigene23065_T, Unigene24076_T, Unigene37721_T, Unigene38201_T, Unigene38848_T, Unigene43836_T, Unigene43837_T, Unigene43840_T, Unigene44235_T, Unigene44661_T, Unigene45415_T, Unigene46…
390	1	Protein export		Unigene37369_T, Unigene59660_T, Unigene60749_T, Unigene70413_T, Unigene71236_T, Unigene83344_T, Unigene83345_T, Unigene1151_T, Unigene27354_T, Unigene37618_T, Unigene65010_T, Unigene1256_T, Unigene49862_T, Unigene49996_T, Unigene1152_T, Unigene1153_T, Unigene24810_T, Unigene27754_T, Unigene91681_T, Unigene105086_T, Unigene4450_T, Unigene13721_T, Unigene24382_T, Unigene37146_T, Unigene60228_T, Uni…
392	1	Primary bile acid biosynthesis		Unigene6693_T, Unigene23649_T, Unigene58269_T, Unigene70691_T, Unigene6562_T, Unigene9246_T, Unigene49704_T, Unigene70006_T, Unigene70245_T, Unigene126141_T, Unigene3273_T, Unigene3274_T, Unigene17245_T, Unigene38273_T, Unigene126654_T, Unigene12676_T, Unigene38145_T, Unigene72445_T, Unigene72450_T, Unigene100029_T, Unigene30034_T, Unigene37437_T, Unigene65049_T, Unigene67138_T, Unigene67139_T, U…
394	1	Oxidative phosphorylation		Unigene228_T, Unigene229_T, Unigene230_T, Unigene231_T, Unigene234_T, Unigene235_T, Unigene15517_T, Unigene15532_T, Unigene16138_T, Unigene16288_T, Unigene17224_T, Unigene21298_T, Unigene36109_T, Unigene36885_T, Unigene37909_T, Unigene48479_T, Unigene56140_T, Unigene84113_T, Unigene236_T, Unigene368_T, Unigene369_T, Unigene1849_T, Unigene4963_T, Unigene5016_T, Unigene5289_T, Unigene14748_T, Unige…
396	1	Carbohydrate digestion and absorption		Unigene3839_T, Unigene6793_T, Unigene22639_T, Unigene22956_T, Unigene44661_T, Unigene47993_T, Unigene57880_T, Unigene58663_T, Unigene62523_T, Unigene70380_T, Unigene96485_T, Unigene96486_T, Unigene105007_T, Unigene105008_T, Unigene113344_T, Unigene679_T, Unigene1075_T, Unigene3251_T, Unigene3631_T, Unigene6008_T, Unigene6203_T, Unigene12760_T, Unigene15771_T, Unigene19850_T, Unigene22638_T, Unige…
398	1	Bisphenol degradation		Unigene23743_T, Unigene23744_T, Unigene34539_T, Unigene51943_T
400	1	alpha-Linolenic acid metabolism		Unigene2935_T, Unigene6119_T, Unigene44818_T, Unigene45452_T, Unigene76455_T, Unigene95713_T, Unigene5868_T, Unigene20150_T, Unigene36665_T, Unigene39083_T, Unigene44817_T, Unigene60468_T, Unigene70399_T, Unigene72900_T, Unigene84758_T, Unigene117533_T, Unigene119557_T, Unigene121083_T, Unigene15902_T, Unigene44268_T, Unigene5802_T, Unigene31867_T, Unigene58150_T, Unigene59963_T, Unigene60136_T, …
402	1	Nicotinate and nicotinamide metabolism		Unigene16194_T, Unigene18317_T, Unigene20321_T, Unigene22673_T, Unigene22674_T, Unigene22675_T, Unigene35991_T, Unigene37954_T, Unigene38915_T, Unigene101108_T, Unigene108526_T, Unigene114_T, Unigene115_T, Unigene116_T, Unigene117_T, Unigene119_T, Unigene120_T, Unigene121_T, Unigene5429_T, Unigene17731_T, Unigene24913_T, Unigene45626_T, Unigene57700_T, Unigene60441_T, Unigene60492_T, Unigene66705…
404	1	Glycosphingolipid biosynthesis - globo series		Unigene20397_T, Unigene37470_T, Unigene38163_T, Unigene59122_T, Unigene3397_T, Unigene24756_T, Unigene25619_T, Unigene123274_T, Unigene60191_T, Unigene27039_T, Unigene41825_T, Unigene111978_T, Unigene125204_T, Unigene3165_T, Unigene60499_T, Unigene112633_T
406	1	Focal adhesion		Unigene169_T, Unigene172_T, Unigene173_T, Unigene177_T, Unigene257_T, Unigene258_T, Unigene260_T, Unigene552_T, Unigene602_T, Unigene784_T, Unigene981_T, Unigene1078_T, Unigene1138_T, Unigene1601_T, Unigene1651_T, Unigene1652_T, Unigene1909_T, Unigene3609_T, Unigene3708_T, Unigene3839_T, Unigene3953_T, Unigene4313_T, Unigene4580_T, Unigene5560_T, Unigene6793_T, Unigene13368_T, Unigene14237_T, Uni…
408	1	Drug metabolism - other enzymes		Unigene3827_T, Unigene16324_T, Unigene24379_T, Unigene36500_T, Unigene48714_T, Unigene67458_T, Unigene67459_T, Unigene114624_T, Unigene116369_T, Unigene3855_T, Unigene6230_T, Unigene39023_T, Unigene44357_T, Unigene45558_T, Unigene46815_T, Unigene48468_T, Unigene49208_T, Unigene58002_T, Unigene58734_T, Unigene60953_T, Unigene69580_T, Unigene75973_T, Unigene14772_T, Unigene21665_T, Unigene25165_T, …
410	1	Steroid hormone biosynthesis		Unigene224_T, Unigene226_T, Unigene227_T, Unigene3827_T, Unigene13796_T, Unigene19826_T, Unigene23649_T, Unigene35973_T, Unigene57865_T, Unigene63244_T, Unigene67458_T, Unigene67459_T, Unigene70626_T, Unigene70629_T, Unigene114624_T, Unigene116369_T, Unigene225_T, Unigene18320_T, Unigene22936_T, Unigene22959_T, Unigene23441_T, Unigene23442_T, Unigene48579_T, Unigene58073_T, Unigene58734_T, Unigen…
412	1	Butanoate metabolism		Unigene1352_T, Unigene1353_T, Unigene4069_T, Unigene22405_T, Unigene38140_T, Unigene40029_T, Unigene60634_T, Unigene453_T, Unigene454_T, Unigene1729_T, Unigene5741_T, Unigene16409_T, Unigene23203_T, Unigene23743_T, Unigene23744_T, Unigene24723_T, Unigene39859_T, Unigene44376_T, Unigene58705_T, Unigene100389_T, Unigene120900_T, Unigene451_T, Unigene452_T, Unigene2799_T, Unigene44580_T, Unigene4775…
414	1	Biosynthesis of unsaturated fatty acids		Unigene15687_T, Unigene19428_T, Unigene20526_T, Unigene59883_T, Unigene70029_T, Unigene78570_T, Unigene83348_T, Unigene90610_T, Unigene117208_T, Unigene16409_T, Unigene24723_T, Unigene26064_T, Unigene26066_T, Unigene39083_T, Unigene49704_T, Unigene69574_T, Unigene70399_T, Unigene76406_T, Unigene100389_T, Unigene117533_T, Unigene15902_T, Unigene44268_T, Unigene47128_T, Unigene59554_T, Unigene2800_…
416	1	Malaria		Unigene394_T, Unigene395_T, Unigene1455_T, Unigene1601_T, Unigene2221_T, Unigene11594_T, Unigene13368_T, Unigene16015_T, Unigene21669_T, Unigene23579_T, Unigene29233_T, Unigene43661_T, Unigene43662_T, Unigene45033_T, Unigene45034_T, Unigene49939_T, Unigene90595_T, Unigene117676_T, Unigene392_T, Unigene393_T, Unigene578_T, Unigene2463_T, Unigene15718_T, Unigene16157_T, Unigene19093_T, Unigene22603…
418	1	Alanine, aspartate and glutamate metabolism		Unigene1282_T, Unigene1283_T, Unigene1561_T, Unigene50347_T, Unigene368_T, Unigene369_T, Unigene1729_T, Unigene2706_T, Unigene6754_T, Unigene17164_T, Unigene21994_T, Unigene35598_T, Unigene38117_T, Unigene39162_T, Unigene39859_T, Unigene44376_T, Unigene45431_T, Unigene46029_T, Unigene58391_T, Unigene59807_T, Unigene91454_T, Unigene120900_T, Unigene123882_T, Unigene2799_T, Unigene38825_T, Unigene4…
420	1	Non-small cell lung cancer		Unigene257_T, Unigene258_T, Unigene260_T, Unigene1599_T, Unigene2114_T, Unigene3681_T, Unigene3839_T, Unigene4580_T, Unigene6793_T, Unigene22483_T, Unigene22956_T, Unigene27363_T, Unigene38781_T, Unigene38848_T, Unigene44235_T, Unigene44661_T, Unigene47993_T, Unigene57880_T, Unigene58663_T, Unigene69807_T, Unigene96485_T, Unigene96486_T, Unigene3105_T, Unigene15072_T, Unigene15771_T, Unigene20227…
422	1	D-Arginine and D-ornithine metabolism		Unigene3299_T, Unigene44839_T, Unigene46544_T, Unigene272_T, Unigene22445_T, Unigene22446_T, Unigene35892_T, Unigene37407_T, Unigene38301_T, Unigene59284_T, Unigene114037_T, Unigene15057_T, Unigene15400_T, Unigene22447_T, Unigene57359_T, Unigene271_T, Unigene6349_T, Unigene273_T, Unigene16996_T, Unigene22444_T, Unigene28008_T, Unigene38445_T, Unigene49599_T, Unigene114034_T
424	1	Carbon fixation pathways in prokaryotes		Unigene17161_T, Unigene22405_T, Unigene37857_T, Unigene38060_T, Unigene59835_T, Unigene16465_T, Unigene16471_T, Unigene23385_T, Unigene39141_T, Unigene45687_T, Unigene66996_T, Unigene1100_T, Unigene20285_T, Unigene1467_T, Unigene69087_T, Unigene117585_T, Unigene1468_T, Unigene60776_T, Unigene120894_T, Unigene1889_T, Unigene5871_T, Unigene35792_T, Unigene64384_T, Unigene50536_T
426	1	Penicillin and cephalosporin biosynthesis		Unigene3299_T, Unigene44839_T, Unigene46544_T, Unigene272_T, Unigene22445_T, Unigene22446_T, Unigene35892_T, Unigene37407_T, Unigene38301_T, Unigene59284_T, Unigene114037_T, Unigene15057_T, Unigene15400_T, Unigene22447_T, Unigene57359_T, Unigene271_T, Unigene6349_T, Unigene273_T, Unigene16996_T, Unigene22444_T, Unigene28008_T, Unigene38445_T, Unigene49599_T, Unigene114034_T
428	1	Pathways in cancer		Unigene257_T, Unigene258_T, Unigene260_T, Unigene665_T, Unigene695_T, Unigene1099_T, Unigene1599_T, Unigene1651_T, Unigene1652_T, Unigene2114_T, Unigene2571_T, Unigene2594_T, Unigene2595_T, Unigene3839_T, Unigene4313_T, Unigene4580_T, Unigene4900_T, Unigene5112_T, Unigene5180_T, Unigene5976_T, Unigene6134_T, Unigene6793_T, Unigene13368_T, Unigene14835_T, Unigene15052_T, Unigene15509_T, Unigene158…
430	430	Fc epsilon RI signaling pathway		Unigene257_T, Unigene258_T, Unigene260_T, Unigene510_T, Unigene511_T, Unigene648_T, Unigene2114_T, Unigene2935_T, Unigene3839_T, Unigene5972_T, Unigene6793_T, Unigene22752_T, Unigene22753_T, Unigene22754_T, Unigene22956_T, Unigene37432_T, Unigene38848_T, Unigene43836_T, Unigene43837_T, Unigene43840_T, Unigene44661_T, Unigene44818_T, Unigene45452_T, Unigene47993_T, Unigene57880_T, Unigene58663_T, …
432	1	Flagellar assembly (no map in kegg database)		Unigene3050_T, Unigene46824_T, Unigene57382_T, Unigene63500_T, Unigene3019_T
434	1	Zeatin biosynthesis		Unigene23527_T, Unigene123526_T, Unigene123528_T, Unigene67696_T, Unigene23526_T
436	1	Vitamin digestion and absorption		Unigene497_T, Unigene6694_T, Unigene10955_T, Unigene16134_T, Unigene20011_T, Unigene22944_T, Unigene22945_T, Unigene30912_T, Unigene47316_T, Unigene71193_T, Unigene72080_T, Unigene87422_T, Unigene125850_T, Unigene5536_T, Unigene14266_T, Unigene16709_T, Unigene27417_T, Unigene48695_T, Unigene60897_T, Unigene97284_T, Unigene114509_T, Unigene114510_T, Unigene1357_T, Unigene2115_T, Unigene6223_T, Uni…
438	1	Meiosis - yeast		Unigene426_T, Unigene3749_T, Unigene15052_T, Unigene22311_T, Unigene22312_T, Unigene22313_T, Unigene23004_T, Unigene23012_T, Unigene24232_T, Unigene24910_T, Unigene44651_T, Unigene44652_T, Unigene47824_T, Unigene48752_T, Unigene59857_T, Unigene71621_T, Unigene113864_T, Unigene425_T, Unigene630_T, Unigene631_T, Unigene632_T, Unigene1571_T, Unigene2232_T, Unigene6070_T, Unigene6607_T, Unigene23103_…
440	1	Parkinson's disease		Unigene228_T, Unigene229_T, Unigene230_T, Unigene231_T, Unigene234_T, Unigene235_T, Unigene5817_T, Unigene5848_T, Unigene13997_T, Unigene15551_T, Unigene17224_T, Unigene21298_T, Unigene21750_T, Unigene21751_T, Unigene21753_T, Unigene21755_T, Unigene21756_T, Unigene21758_T, Unigene22407_T, Unigene22408_T, Unigene24538_T, Unigene51740_T, Unigene56140_T, Unigene59272_T, Unigene64133_T, Unigene64317_…
442	1	Huntington's disease		Unigene228_T, Unigene229_T, Unigene230_T, Unigene231_T, Unigene234_T, Unigene235_T, Unigene1308_T, Unigene1309_T, Unigene2467_T, Unigene2664_T, Unigene3204_T, Unigene4900_T, Unigene5024_T, Unigene5848_T, Unigene6137_T, Unigene6414_T, Unigene13332_T, Unigene14597_T, Unigene15660_T, Unigene15769_T, Unigene16004_T, Unigene16765_T, Unigene17224_T, Unigene17322_T, Unigene21298_T, Unigene21750_T, Unige…
444	1	Arachidonic acid metabolism		Unigene2935_T, Unigene5112_T, Unigene14230_T, Unigene17134_T, Unigene44818_T, Unigene45452_T, Unigene59341_T, Unigene76455_T, Unigene95713_T, Unigene113978_T, Unigene123292_T, Unigene123295_T, Unigene123426_T, Unigene123427_T, Unigene126471_T, Unigene126472_T, Unigene126473_T, Unigene2159_T, Unigene3736_T, Unigene3737_T, Unigene4823_T, Unigene14036_T, Unigene20150_T, Unigene24368_T, Unigene25852_…
446	1	Intestinal immune network for IgA production		Unigene1238_T, Unigene24307_T, Unigene38469_T, Unigene46516_T, Unigene63546_T, Unigene1239_T, Unigene2463_T, Unigene6154_T, Unigene14155_T, Unigene17712_T, Unigene35511_T, Unigene35533_T, Unigene44308_T, Unigene44309_T, Unigene44310_T, Unigene44311_T, Unigene44451_T, Unigene76888_T, Unigene76889_T, Unigene91392_T, Unigene128246_T, Unigene128247_T, Unigene24283_T, Unigene15471_T, Unigene2035_T, Un…
448	1	RNA polymerase		Unigene5024_T, Unigene17322_T, Unigene33841_T, Unigene37267_T, Unigene38699_T, Unigene43141_T, Unigene43143_T, Unigene43145_T, Unigene43147_T, Unigene43149_T, Unigene43151_T, Unigene43153_T, Unigene43155_T, Unigene43156_T, Unigene43157_T, Unigene43158_T, Unigene43159_T, Unigene43160_T, Unigene43161_T, Unigene43162_T, Unigene43166_T, Unigene43167_T, Unigene43168_T, Unigene43169_T, Unigene43170_T, …
450	1	Citrate cycle (TCA cycle)		Unigene1352_T, Unigene1353_T, Unigene2637_T, Unigene2638_T, Unigene17161_T, Unigene37368_T, Unigene37857_T, Unigene49567_T, Unigene58712_T, Unigene114221_T, Unigene4904_T, Unigene5675_T, Unigene16096_T, Unigene17457_T, Unigene22302_T, Unigene22304_T, Unigene22305_T, Unigene23754_T, Unigene25144_T, Unigene37960_T, Unigene38154_T, Unigene38320_T, Unigene39141_T, Unigene41719_T, Unigene44963_T, Unig…
452	1	Atrazine degradation		Unigene45836_T, Unigene9463_T, Unigene46347_T
454	1	Fatty acid biosynthesis		Unigene762_T, Unigene22519_T, Unigene35862_T, Unigene37802_T, Unigene38620_T, Unigene41143_T, Unigene57697_T, Unigene17129_T, Unigene24400_T, Unigene25157_T, Unigene33266_T, Unigene46178_T, Unigene100726_T, Unigene1361_T, Unigene35599_T, Unigene13925_T, Unigene65980_T, Unigene61972_T, Unigene22520_T, Unigene27269_T, Unigene6682_T, Unigene25217_T, Unigene42942_T, Unigene4437_T, Unigene47755_T, Uni…
456	1	Taste transduction		Unigene1431_T, Unigene1507_T, Unigene14939_T, Unigene22311_T, Unigene22312_T, Unigene22313_T, Unigene25437_T, Unigene40517_T, Unigene43707_T, Unigene43711_T, Unigene43713_T, Unigene45349_T, Unigene52101_T, Unigene69217_T, Unigene71390_T, Unigene1508_T, Unigene2456_T, Unigene3510_T, Unigene6607_T, Unigene13535_T, Unigene30072_T, Unigene30832_T, Unigene36123_T, Unigene38181_T, Unigene43706_T, Unige…
458	1	Glycosaminoglycan biosynthesis - chondroitin sulfate		Unigene6454_T, Unigene16238_T, Unigene35818_T, Unigene45783_T, Unigene3789_T, Unigene43953_T, Unigene43954_T, Unigene55254_T, Unigene76444_T, Unigene95797_T, Unigene14966_T, Unigene38352_T, Unigene45920_T, Unigene1696_T, Unigene22470_T, Unigene26018_T, Unigene9955_T, Unigene19472_T, Unigene56230_T, Unigene57701_T, Unigene76793_T, Unigene120566_T, Unigene2606_T, Unigene14600_T, Unigene63924_T, Uni…
460	1	Hedgehog signaling pathway		Unigene6134_T, Unigene13765_T, Unigene14048_T, Unigene22311_T, Unigene22312_T, Unigene22313_T, Unigene27095_T, Unigene28913_T, Unigene32711_T, Unigene45452_T, Unigene47082_T, Unigene48608_T, Unigene58590_T, Unigene64473_T, Unigene96503_T, Unigene118965_T, Unigene1868_T, Unigene2512_T, Unigene6607_T, Unigene7370_T, Unigene9073_T, Unigene15137_T, Unigene15165_T, Unigene15384_T, Unigene24597_T, Unig…
462	1	Sphingolipid metabolism		Unigene2723_T, Unigene21695_T, Unigene22212_T, Unigene22818_T, Unigene22819_T, Unigene22820_T, Unigene23700_T, Unigene28598_T, Unigene61015_T, Unigene114221_T, Unigene126614_T, Unigene2819_T, Unigene5711_T, Unigene8564_T, Unigene13732_T, Unigene16922_T, Unigene18020_T, Unigene22376_T, Unigene22817_T, Unigene37610_T, Unigene45931_T, Unigene52121_T, Unigene58531_T, Unigene63469_T, Unigene64697_T, U…
464	1	Synthesis and degradation of ketone bodies		Unigene22405_T, Unigene60634_T, Unigene47759_T, Unigene7282_T, Unigene52023_T, Unigene82211_T, Unigene17120_T, Unigene38979_T, Unigene60776_T, Unigene120894_T, Unigene59950_T, Unigene50536_T
466	1	N-Glycan biosynthesis		Unigene4794_T, Unigene5037_T, Unigene23576_T, Unigene24216_T, Unigene37298_T, Unigene59143_T, Unigene83487_T, Unigene96080_T, Unigene120813_T, Unigene120814_T, Unigene120815_T, Unigene515_T, Unigene516_T, Unigene4631_T, Unigene5277_T, Unigene6065_T, Unigene6497_T, Unigene7979_T, Unigene14746_T, Unigene17047_T, Unigene17963_T, Unigene25132_T, Unigene25155_T, Unigene25569_T, Unigene44669_T, Unigene…
468	1	Lipopolysaccharide biosynthesis (no map in kegg database)		Unigene26585_T, Unigene16531_T, Unigene28200_T, Unigene38654_T, Unigene38682_T, Unigene59738_T, Unigene64638_T, Unigene103162_T, Unigene103163_T, Unigene42834_T, Unigene27645_T, Unigene96450_T, Unigene2229_T, Unigene117576_T, Unigene59487_T
470	1	Thiamine metabolism		Unigene16288_T, Unigene1204_T, Unigene45240_T, Unigene45613_T, Unigene38125_T, Unigene37357_T, Unigene38679_T, Unigene59537_T, Unigene61242_T, Unigene61495_T, Unigene72356_T, Unigene72357_T, Unigene72358_T, Unigene72359_T, Unigene96414_T
472	1	Ether lipid metabolism		Unigene2935_T, Unigene3408_T, Unigene14005_T, Unigene27801_T, Unigene37883_T, Unigene38202_T, Unigene38831_T, Unigene39153_T, Unigene44818_T, Unigene45452_T, Unigene58144_T, Unigene61015_T, Unigene72725_T, Unigene76455_T, Unigene95713_T, Unigene636_T, Unigene637_T, Unigene20150_T, Unigene22376_T, Unigene36665_T, Unigene44817_T, Unigene45984_T, Unigene58117_T, Unigene59641_T, Unigene60468_T, Unige…
474	1	Colorectal cancer		Unigene257_T, Unigene258_T, Unigene260_T, Unigene2114_T, Unigene3839_T, Unigene15951_T, Unigene22956_T, Unigene23267_T, Unigene24636_T, Unigene44661_T, Unigene57425_T, Unigene57880_T, Unigene58663_T, Unigene72673_T, Unigene72675_T, Unigene92764_T, Unigene96485_T, Unigene96486_T, Unigene1457_T, Unigene15771_T, Unigene26052_T, Unigene28244_T, Unigene35493_T, Unigene35533_T, Unigene36244_T, Unigene3…
476	1	Polyketide sugar unit biosynthesis (no map in kegg database)		Unigene6754_T, Unigene38117_T, Unigene91454_T, Unigene116627_T
478	1	NF-kappa B signaling pathway		Unigene732_T, Unigene733_T, Unigene734_T, Unigene1078_T, Unigene1099_T, Unigene2352_T, Unigene5112_T, Unigene5972_T, Unigene6793_T, Unigene17048_T, Unigene17051_T, Unigene17359_T, Unigene22589_T, Unigene23065_T, Unigene23498_T, Unigene23938_T, Unigene23982_T, Unigene24076_T, Unigene25747_T, Unigene32387_T, Unigene33304_T, Unigene36337_T, Unigene36842_T, Unigene36945_T, Unigene37969_T, Unigene4651…
480	1	Sulfur relay system		Unigene4024_T, Unigene44457_T, Unigene5828_T, Unigene26169_T, Unigene38778_T, Unigene44456_T, Unigene45240_T, Unigene49879_T, Unigene63500_T, Unigene92395_T, Unigene16013_T, Unigene36280_T, Unigene61495_T, Unigene57664_T
482	482	TGF-beta signaling pathway		Unigene1078_T, Unigene1601_T, Unigene1796_T, Unigene1797_T, Unigene1798_T, Unigene14048_T, Unigene15951_T, Unigene16259_T, Unigene16765_T, Unigene20104_T, Unigene22884_T, Unigene22885_T, Unigene23478_T, Unigene23579_T, Unigene24246_T, Unigene28913_T, Unigene37682_T, Unigene44105_T, Unigene44110_T, Unigene47972_T, Unigene48405_T, Unigene59937_T, Unigene63499_T, Unigene67502_T, Unigene91420_T, Unig…
484	1	mRNA surveillance pathway		Unigene2521_T, Unigene3357_T, Unigene4475_T, Unigene10538_T, Unigene16727_T, Unigene20387_T, Unigene22609_T, Unigene23142_T, Unigene23287_T, Unigene23692_T, Unigene27743_T, Unigene41332_T, Unigene44188_T, Unigene44189_T, Unigene44190_T, Unigene44556_T, Unigene45504_T, Unigene47542_T, Unigene51657_T, Unigene59288_T, Unigene59316_T, Unigene59776_T, Unigene59857_T, Unigene71621_T, Unigene76878_T, Un…
486	1	RIG-I-like receptor signaling pathway		Unigene543_T, Unigene777_T, Unigene1099_T, Unigene1649_T, Unigene2352_T, Unigene4900_T, Unigene22589_T, Unigene23065_T, Unigene23824_T, Unigene23983_T, Unigene23984_T, Unigene24076_T, Unigene25881_T, Unigene36842_T, Unigene36945_T, Unigene43836_T, Unigene43837_T, Unigene43840_T, Unigene49438_T, Unigene64600_T, Unigene105211_T, Unigene113559_T, Unigene121088_T, Unigene1557_T, Unigene1559_T, Unigen…
488	1	Melanoma		Unigene257_T, Unigene258_T, Unigene260_T, Unigene1599_T, Unigene2114_T, Unigene3839_T, Unigene13368_T, Unigene22483_T, Unigene22956_T, Unigene38595_T, Unigene39040_T, Unigene44235_T, Unigene44661_T, Unigene57880_T, Unigene58663_T, Unigene96485_T, Unigene96486_T, Unigene14969_T, Unigene15771_T, Unigene16204_T, Unigene16255_T, Unigene16323_T, Unigene16749_T, Unigene20198_T, Unigene20227_T, Unigene2…
490	1	Long-term depression		Unigene257_T, Unigene258_T, Unigene260_T, Unigene1431_T, Unigene2114_T, Unigene2935_T, Unigene6494_T, Unigene6793_T, Unigene16276_T, Unigene23116_T, Unigene40517_T, Unigene43707_T, Unigene43711_T, Unigene43713_T, Unigene44818_T, Unigene45452_T, Unigene47404_T, Unigene47993_T, Unigene70518_T, Unigene70523_T, Unigene72506_T, Unigene76455_T, Unigene95713_T, Unigene117584_T, Unigene2456_T, Unigene400…
492	1	Alzheimer's disease		Unigene228_T, Unigene229_T, Unigene230_T, Unigene231_T, Unigene234_T, Unigene235_T, Unigene1431_T, Unigene1455_T, Unigene2818_T, Unigene2855_T, Unigene3814_T, Unigene4746_T, Unigene4900_T, Unigene5848_T, Unigene6193_T, Unigene13696_T, Unigene13997_T, Unigene15306_T, Unigene16015_T, Unigene16070_T, Unigene16167_T, Unigene17224_T, Unigene21298_T, Unigene22796_T, Unigene23316_T, Unigene23983_T, Unig…
494	1	Bile secretion		Unigene1505_T, Unigene3827_T, Unigene4142_T, Unigene4475_T, Unigene10955_T, Unigene15639_T, Unigene16420_T, Unigene21960_T, Unigene22311_T, Unigene22312_T, Unigene22313_T, Unigene22639_T, Unigene23280_T, Unigene37267_T, Unigene38201_T, Unigene38588_T, Unigene40473_T, Unigene40760_T, Unigene46862_T, Unigene49753_T, Unigene52101_T, Unigene58251_T, Unigene59094_T, Unigene59197_T, Unigene63149_T, Uni…
496	1	Riboflavin metabolism		Unigene14005_T, Unigene67104_T, Unigene72725_T, Unigene5429_T, Unigene26351_T, Unigene39080_T, Unigene41959_T, Unigene45484_T, Unigene45626_T, Unigene46204_T, Unigene49747_T, Unigene58117_T, Unigene67284_T, Unigene91142_T, Unigene24776_T, Unigene24979_T, Unigene2360_T, Unigene63088_T, Unigene58146_T, Unigene25725_T, Unigene67429_T, Unigene69757_T, Unigene13777_T, Unigene27812_T, Unigene120524_T, …
498	1	Sesquiterpenoid and triterpenoid biosynthesis		Unigene36285_T, Unigene28351_T
500	1	Amino sugar and nucleotide sugar metabolism		Unigene17038_T, Unigene35739_T, Unigene37470_T, Unigene38140_T, Unigene40670_T, Unigene45237_T, Unigene59122_T, Unigene65392_T, Unigene67104_T, Unigene92122_T, Unigene114221_T, Unigene1075_T, Unigene1115_T, Unigene2045_T, Unigene2054_T, Unigene3251_T, Unigene3397_T, Unigene4904_T, Unigene13832_T, Unigene13967_T, Unigene14861_T, Unigene16465_T, Unigene16471_T, Unigene16532_T, Unigene17164_T, Unige…
502	1	Bladder cancer		Unigene257_T, Unigene258_T, Unigene260_T, Unigene665_T, Unigene1599_T, Unigene1601_T, Unigene2114_T, Unigene4580_T, Unigene5180_T, Unigene14835_T, Unigene22483_T, Unigene23579_T, Unigene44235_T, Unigene60764_T, Unigene67304_T, Unigene71801_T, Unigene120966_T, Unigene20227_T, Unigene38221_T, Unigene43873_T, Unigene43876_T, Unigene45656_T, Unigene46053_T, Unigene50195_T, Unigene50679_T, Unigene5746…
504	1	Glutamatergic synapse		Unigene1431_T, Unigene1976_T, Unigene2935_T, Unigene3709_T, Unigene4335_T, Unigene5517_T, Unigene6494_T, Unigene6793_T, Unigene13696_T, Unigene15306_T, Unigene15676_T, Unigene15866_T, Unigene16195_T, Unigene16232_T, Unigene17272_T, Unigene17394_T, Unigene21721_T, Unigene21722_T, Unigene21723_T, Unigene21724_T, Unigene21725_T, Unigene21726_T, Unigene21727_T, Unigene21729_T, Unigene21730_T, Unigene…
506	1	Valine, leucine and isoleucine biosynthesis		Unigene1352_T, Unigene1353_T, Unigene79124_T, Unigene87783_T, Unigene91586_T, Unigene19213_T, Unigene39683_T, Unigene38723_T, Unigene54955_T, Unigene1354_T, Unigene22280_T, Unigene37546_T, Unigene58492_T
508	1	Phosphotransferase system (PTS) (no map in kegg database)		Unigene22204_T, Unigene22205_T, Unigene22206_T, Unigene65392_T, Unigene20984_T, Unigene26055_T, Unigene4558_T
510	1	Biotin metabolism		Unigene13811_T, Unigene86552_T, Unigene92858_T, Unigene9070_T, Unigene5141_T, Unigene37020_T, Unigene46994_T
512	1	One carbon pool by folate		Unigene35862_T, Unigene38060_T, Unigene38140_T, Unigene38620_T, Unigene57697_T, Unigene59526_T, Unigene59835_T, Unigene61610_T, Unigene66972_T, Unigene123316_T, Unigene1577_T, Unigene3597_T, Unigene5363_T, Unigene17129_T, Unigene25157_T, Unigene41772_T, Unigene123313_T, Unigene123314_T, Unigene24694_T, Unigene2797_T, Unigene5788_T, Unigene33385_T, Unigene35940_T, Unigene44497_T, Unigene45496_T, U…
514	1	Fc gamma R-mediated phagocytosis		Unigene257_T, Unigene258_T, Unigene260_T, Unigene2935_T, Unigene3839_T, Unigene5972_T, Unigene6793_T, Unigene16535_T, Unigene21617_T, Unigene22212_T, Unigene22339_T, Unigene22725_T, Unigene22752_T, Unigene22753_T, Unigene22754_T, Unigene22884_T, Unigene22885_T, Unigene22956_T, Unigene23677_T, Unigene29551_T, Unigene38668_T, Unigene41536_T, Unigene43863_T, Unigene43864_T, Unigene44527_T, Unigene44…
516	1	Peroxisome		Unigene1910_T, Unigene3299_T, Unigene4069_T, Unigene6693_T, Unigene7311_T, Unigene21618_T, Unigene22865_T, Unigene23506_T, Unigene26601_T, Unigene26602_T, Unigene27626_T, Unigene27801_T, Unigene37954_T, Unigene44242_T, Unigene44789_T, Unigene46420_T, Unigene48079_T, Unigene50149_T, Unigene57736_T, Unigene58144_T, Unigene59165_T, Unigene60945_T, Unigene91074_T, Unigene114_T, Unigene115_T, Unigene1…
518	1	Osteoclast differentiation		Unigene510_T, Unigene511_T, Unigene732_T, Unigene733_T, Unigene734_T, Unigene777_T, Unigene1099_T, Unigene3839_T, Unigene13696_T, Unigene13723_T, Unigene15306_T, Unigene15951_T, Unigene16562_T, Unigene22956_T, Unigene23065_T, Unigene24076_T, Unigene26816_T, Unigene33304_T, Unigene34977_T, Unigene37432_T, Unigene38848_T, Unigene43629_T, Unigene43836_T, Unigene43837_T, Unigene43840_T, Unigene43926_…
520	1	Basal cell carcinoma		Unigene6134_T, Unigene15881_T, Unigene15920_T, Unigene17431_T, Unigene23051_T, Unigene24636_T, Unigene28913_T, Unigene47082_T, Unigene58590_T, Unigene64473_T, Unigene71234_T, Unigene71235_T, Unigene72673_T, Unigene72675_T, Unigene96503_T, Unigene1457_T, Unigene1868_T, Unigene15137_T, Unigene15384_T, Unigene25916_T, Unigene28244_T, Unigene38176_T, Unigene39351_T, Unigene44170_T, Unigene44839_T, Un…
522	1	Amoebiasis		Unigene394_T, Unigene395_T, Unigene1651_T, Unigene1652_T, Unigene1916_T, Unigene3839_T, Unigene5560_T, Unigene6793_T, Unigene16767_T, Unigene19253_T, Unigene22311_T, Unigene22312_T, Unigene22313_T, Unigene22956_T, Unigene37226_T, Unigene37863_T, Unigene37895_T, Unigene37902_T, Unigene38070_T, Unigene41216_T, Unigene43615_T, Unigene43616_T, Unigene43617_T, Unigene43618_T, Unigene43619_T, Unigene43…
524	1	Type II diabetes mellitus		Unigene1099_T, Unigene1423_T, Unigene1612_T, Unigene3839_T, Unigene5972_T, Unigene6597_T, Unigene15052_T, Unigene21932_T, Unigene22956_T, Unigene24910_T, Unigene34031_T, Unigene40517_T, Unigene43707_T, Unigene43711_T, Unigene43713_T, Unigene57717_T, Unigene57880_T, Unigene58663_T, Unigene59671_T, Unigene59683_T, Unigene59811_T, Unigene59875_T, Unigene59888_T, Unigene62523_T, Unigene76868_T, Unige…
526	1	Ribosome biogenesis in eukaryotes		Unigene1303_T, Unigene14239_T, Unigene15189_T, Unigene17048_T, Unigene22981_T, Unigene23142_T, Unigene23439_T, Unigene23440_T, Unigene28376_T, Unigene31424_T, Unigene35391_T, Unigene36337_T, Unigene36786_T, Unigene37467_T, Unigene38122_T, Unigene43023_T, Unigene45054_T, Unigene45452_T, Unigene48548_T, Unigene60144_T, Unigene64370_T, Unigene66895_T, Unigene66896_T, Unigene66897_T, Unigene66898_T, …
528	1	Alcoholism		Unigene257_T, Unigene258_T, Unigene260_T, Unigene2114_T, Unigene4341_T, Unigene6193_T, Unigene6494_T, Unigene15648_T, Unigene16089_T, Unigene17272_T, Unigene17394_T, Unigene22311_T, Unigene22312_T, Unigene22313_T, Unigene28470_T, Unigene38424_T, Unigene38848_T, Unigene43629_T, Unigene45049_T, Unigene45953_T, Unigene46823_T, Unigene58298_T, Unigene58304_T, Unigene59769_T, Unigene59857_T, Unigene60…
530	1	Cytosolic DNA-sensing pathway		Unigene1099_T, Unigene23065_T, Unigene38699_T, Unigene96576_T, Unigene105211_T, Unigene113559_T, Unigene121088_T, Unigene1557_T, Unigene1559_T, Unigene1754_T, Unigene6751_T, Unigene13126_T, Unigene14197_T, Unigene19093_T, Unigene22103_T, Unigene22105_T, Unigene23208_T, Unigene23831_T, Unigene26989_T, Unigene31289_T, Unigene35467_T, Unigene42371_T, Unigene46987_T, Unigene48425_T, Unigene51591_T, U…
532	1	Herpes simplex infection		Unigene394_T, Unigene395_T, Unigene1099_T, Unigene1215_T, Unigene1216_T, Unigene4900_T, Unigene5024_T, Unigene5848_T, Unigene6079_T, Unigene13332_T, Unigene16167_T, Unigene17048_T, Unigene21987_T, Unigene21988_T, Unigene21989_T, Unigene21990_T, Unigene22589_T, Unigene23065_T, Unigene23142_T, Unigene23983_T, Unigene23984_T, Unigene24076_T, Unigene24307_T, Unigene25881_T, Unigene36337_T, Unigene375…
534	534	Transcriptional misregulation in cancer		Unigene476_T, Unigene478_T, Unigene566_T, Unigene590_T, Unigene591_T, Unigene812_T, Unigene814_T, Unigene815_T, Unigene1238_T, Unigene1651_T, Unigene1652_T, Unigene2326_T, Unigene2571_T, Unigene2664_T, Unigene2890_T, Unigene13368_T, Unigene15175_T, Unigene15509_T, Unigene15951_T, Unigene16428_T, Unigene16562_T, Unigene16765_T, Unigene22142_T, Unigene22355_T, Unigene22799_T, Unigene23392_T, Unigen…
536	1	Ribosome		Unigene13660_T, Unigene13664_T, Unigene13982_T, Unigene16938_T, Unigene23781_T, Unigene28556_T, Unigene44242_T, Unigene44789_T, Unigene47592_T, Unigene59613_T, Unigene60649_T, Unigene65273_T, Unigene67104_T, Unigene68114_T, Unigene83120_T, Unigene5675_T, Unigene14389_T, Unigene14398_T, Unigene14605_T, Unigene16631_T, Unigene17053_T, Unigene19608_T, Unigene19674_T, Unigene20003_T, Unigene27116_T, …
538	1	Epstein-Barr virus infection		Unigene1099_T, Unigene1599_T, Unigene3839_T, Unigene5024_T, Unigene5701_T, Unigene5867_T, Unigene16167_T, Unigene16562_T, Unigene16720_T, Unigene17048_T, Unigene17322_T, Unigene22311_T, Unigene22312_T, Unigene22313_T, Unigene22589_T, Unigene22956_T, Unigene23065_T, Unigene23692_T, Unigene24076_T, Unigene24307_T, Unigene29233_T, Unigene29325_T, Unigene30730_T, Unigene33841_T, Unigene35991_T, Unige…
540	1	C5-Branched dibasic acid metabolism (no map in kegg database)		Unigene79124_T, Unigene38723_T
542	1	Toluene degradation (no map in kegg database)		Unigene34539_T, Unigene51943_T
544	1	Mucin type O-Glycan biosynthesis		Unigene4869_T, Unigene23278_T, Unigene46992_T, Unigene52127_T, Unigene71325_T, Unigene126257_T, Unigene128640_T, Unigene16063_T, Unigene19880_T, Unigene23127_T, Unigene25108_T, Unigene38433_T, Unigene38951_T, Unigene62348_T, Unigene71601_T, Unigene127963_T, Unigene26724_T, Unigene28090_T, Unigene59227_T, Unigene20250_T, Unigene25619_T, Unigene5879_T, Unigene64567_T, Unigene86219_T, Unigene128137_…
546	1	Retrograde endocannabinoid signaling		Unigene767_T, Unigene1431_T, Unigene1704_T, Unigene3814_T, Unigene5112_T, Unigene6494_T, Unigene6793_T, Unigene15758_T, Unigene15866_T, Unigene17272_T, Unigene17394_T, Unigene22311_T, Unigene22312_T, Unigene22313_T, Unigene23116_T, Unigene26175_T, Unigene27457_T, Unigene40517_T, Unigene40760_T, Unigene43707_T, Unigene43711_T, Unigene43713_T, Unigene43836_T, Unigene43837_T, Unigene43840_T, Unigene…
548	1	Olfactory transduction		Unigene3018_T, Unigene6193_T, Unigene15286_T, Unigene15376_T, Unigene16998_T, Unigene22311_T, Unigene22312_T, Unigene22313_T, Unigene23752_T, Unigene24677_T, Unigene37831_T, Unigene40760_T, Unigene41631_T, Unigene43629_T, Unigene66036_T, Unigene69217_T, Unigene69830_T, Unigene92810_T, Unigene2463_T, Unigene4287_T, Unigene6335_T, Unigene6607_T, Unigene16928_T, Unigene24811_T, Unigene25351_T, Unige…
550	1	Phototransduction		Unigene3018_T, Unigene6193_T, Unigene17030_T, Unigene43629_T, Unigene45507_T, Unigene52143_T, Unigene69830_T, Unigene92810_T, Unigene2400_T, Unigene2558_T, Unigene2559_T, Unigene5952_T, Unigene6335_T, Unigene16928_T, Unigene16989_T, Unigene23305_T, Unigene23927_T, Unigene23928_T, Unigene45294_T, Unigene50108_T, Unigene58482_T, Unigene66921_T, Unigene66922_T, Unigene83353_T, Unigene86845_T, Unigen…
552	1	Purine metabolism		Unigene941_T, Unigene943_T, Unigene1352_T, Unigene1353_T, Unigene2982_T, Unigene3616_T, Unigene4179_T, Unigene4409_T, Unigene5024_T, Unigene13631_T, Unigene16288_T, Unigene17322_T, Unigene20609_T, Unigene22890_T, Unigene22891_T, Unigene26211_T, Unigene26714_T, Unigene28318_T, Unigene29325_T, Unigene33841_T, Unigene34629_T, Unigene35862_T, Unigene36156_T, Unigene37267_T, Unigene37873_T, Unigene386…
554	1	Small cell lung cancer		Unigene1099_T, Unigene1599_T, Unigene1651_T, Unigene1652_T, Unigene3839_T, Unigene4313_T, Unigene5112_T, Unigene5848_T, Unigene17359_T, Unigene19253_T, Unigene22589_T, Unigene22956_T, Unigene23065_T, Unigene24076_T, Unigene27363_T, Unigene37895_T, Unigene37902_T, Unigene39040_T, Unigene41216_T, Unigene43615_T, Unigene43616_T, Unigene43617_T, Unigene43618_T, Unigene43619_T, Unigene43626_T, Unigene…
556	1	Morphine addiction		Unigene3616_T, Unigene6494_T, Unigene6793_T, Unigene13631_T, Unigene17272_T, Unigene17394_T, Unigene22311_T, Unigene22312_T, Unigene22313_T, Unigene24677_T, Unigene27457_T, Unigene34629_T, Unigene38424_T, Unigene40517_T, Unigene40760_T, Unigene43707_T, Unigene43711_T, Unigene43713_T, Unigene44876_T, Unigene45049_T, Unigene47993_T, Unigene52101_T, Unigene60751_T, Unigene69217_T, Unigene70478_T, Un…
558	1	Primary immunodeficiency		Unigene732_T, Unigene733_T, Unigene734_T, Unigene1855_T, Unigene5867_T, Unigene23677_T, Unigene30730_T, Unigene33304_T, Unigene71000_T, Unigene92085_T, Unigene128369_T, Unigene128370_T, Unigene2463_T, Unigene4342_T, Unigene4972_T, Unigene7351_T, Unigene17712_T, Unigene23899_T, Unigene24794_T, Unigene35511_T, Unigene35874_T, Unigene39763_T, Unigene44451_T, Unigene45800_T, Unigene72507_T, Unigene76…
560	1	Glycosylphosphatidylinositol(GPI)-anchor biosynthesis		Unigene60_T, Unigene3346_T, Unigene41013_T, Unigene41562_T, Unigene44157_T, Unigene46534_T, Unigene59_T, Unigene6322_T, Unigene60439_T, Unigene104861_T, Unigene110918_T, Unigene124846_T, Unigene535_T, Unigene2702_T, Unigene6649_T, Unigene34302_T, Unigene57817_T, Unigene101912_T, Unigene120482_T, Unigene120483_T, Unigene50_T, Unigene51_T, Unigene30191_T, Unigene44156_T, Unigene44401_T, Unigene4440…
562	1	Metabolic pathways (no map in kegg database)		Unigene60_T, Unigene130_T, Unigene131_T, Unigene132_T, Unigene135_T, Unigene224_T, Unigene226_T, Unigene227_T, Unigene228_T, Unigene229_T, Unigene230_T, Unigene231_T, Unigene234_T, Unigene235_T, Unigene341_T, Unigene342_T, Unigene343_T, Unigene658_T, Unigene660_T, Unigene762_T, Unigene843_T, Unigene1090_T, Unigene1091_T, Unigene1170_T, Unigene1171_T, Unigene1282_T, Unigene1283_T, Unigene1352_T, U…
564	1	Toxoplasmosis		Unigene394_T, Unigene395_T, Unigene1099_T, Unigene2935_T, Unigene3839_T, Unigene4313_T, Unigene4900_T, Unigene6494_T, Unigene16420_T, Unigene19253_T, Unigene22956_T, Unigene23065_T, Unigene23983_T, Unigene23984_T, Unigene24307_T, Unigene25881_T, Unigene37428_T, Unigene38201_T, Unigene38469_T, Unigene41216_T, Unigene43836_T, Unigene43837_T, Unigene43840_T, Unigene44661_T, Unigene44818_T, Unigene45…
566	1	Fanconi anemia pathway		Unigene795_T, Unigene1025_T, Unigene7900_T, Unigene22779_T, Unigene22800_T, Unigene24472_T, Unigene26945_T, Unigene27759_T, Unigene44792_T, Unigene45012_T, Unigene45013_T, Unigene45014_T, Unigene45015_T, Unigene45096_T, Unigene49679_T, Unigene49764_T, Unigene59436_T, Unigene84784_T, Unigene86557_T, Unigene1876_T, Unigene2350_T, Unigene4047_T, Unigene16400_T, Unigene17478_T, Unigene19080_T, Unigen…
568	1	Chlorocyclohexane and chlorobenzene degradation (no map in kegg database)		Unigene39162_T, Unigene49733_T, Unigene34539_T, Unigene51943_T
570	1	Serotonergic synapse		Unigene257_T, Unigene258_T, Unigene260_T, Unigene1431_T, Unigene2114_T, Unigene2935_T, Unigene3814_T, Unigene5112_T, Unigene6494_T, Unigene6793_T, Unigene17272_T, Unigene17394_T, Unigene17418_T, Unigene22220_T, Unigene22311_T, Unigene22312_T, Unigene22313_T, Unigene24681_T, Unigene28470_T, Unigene32390_T, Unigene33663_T, Unigene40517_T, Unigene43707_T, Unigene43711_T, Unigene43713_T, Unigene44818…
572	1	Histidine metabolism		Unigene1170_T, Unigene1171_T, Unigene3904_T, Unigene18317_T, Unigene20321_T, Unigene26585_T, Unigene28470_T, Unigene59165_T, Unigene70066_T, Unigene1729_T, Unigene4329_T, Unigene4354_T, Unigene9513_T, Unigene16531_T, Unigene25864_T, Unigene27653_T, Unigene28200_T, Unigene36692_T, Unigene38654_T, Unigene38682_T, Unigene49653_T, Unigene49654_T, Unigene59738_T, Unigene64638_T, Unigene70065_T, Unigen…
574	1	Cell cycle		Unigene426_T, Unigene1599_T, Unigene3749_T, Unigene16937_T, Unigene23004_T, Unigene23012_T, Unigene24232_T, Unigene24472_T, Unigene37878_T, Unigene38224_T, Unigene41237_T, Unigene44105_T, Unigene44110_T, Unigene44651_T, Unigene44652_T, Unigene47824_T, Unigene48752_T, Unigene48856_T, Unigene59937_T, Unigene64085_T, Unigene113864_T, Unigene120806_T, Unigene120808_T, Unigene126402_T, Unigene425_T, U…
576	1	Fat digestion and absorption		Unigene497_T, Unigene2935_T, Unigene4137_T, Unigene5710_T, Unigene10955_T, Unigene22405_T, Unigene40473_T, Unigene44818_T, Unigene45452_T, Unigene47316_T, Unigene61015_T, Unigene76455_T, Unigene95713_T, Unigene14957_T, Unigene20150_T, Unigene22376_T, Unigene28561_T, Unigene36665_T, Unigene44817_T, Unigene46301_T, Unigene48695_T, Unigene52305_T, Unigene60059_T, Unigene60468_T, Unigene64512_T, Unig…
578	1	Inositol phosphate metabolism		Unigene130_T, Unigene131_T, Unigene132_T, Unigene135_T, Unigene658_T, Unigene660_T, Unigene3101_T, Unigene3102_T, Unigene5678_T, Unigene14005_T, Unigene16206_T, Unigene22725_T, Unigene22956_T, Unigene23783_T, Unigene25254_T, Unigene39040_T, Unigene45997_T, Unigene46697_T, Unigene46698_T, Unigene49269_T, Unigene49307_T, Unigene57880_T, Unigene58663_T, Unigene59981_T, Unigene72553_T, Unigene72725_T…
580	1	Pancreatic secretion		Unigene314_T, Unigene1431_T, Unigene2935_T, Unigene3953_T, Unigene4142_T, Unigene4216_T, Unigene6793_T, Unigene22619_T, Unigene22639_T, Unigene22796_T, Unigene22799_T, Unigene23316_T, Unigene27797_T, Unigene35991_T, Unigene37831_T, Unigene38588_T, Unigene40760_T, Unigene44818_T, Unigene45452_T, Unigene47404_T, Unigene47993_T, Unigene49753_T, Unigene52101_T, Unigene66769_T, Unigene70349_T, Unigene…
582	1	Maturity onset diabetes of the young		Unigene39130_T, Unigene39435_T, Unigene60810_T, Unigene2446_T, Unigene2447_T, Unigene7810_T, Unigene19038_T, Unigene26638_T, Unigene27531_T, Unigene51454_T, Unigene74292_T, Unigene74887_T, Unigene20923_T, Unigene64855_T, Unigene25984_T, Unigene36067_T, Unigene38052_T, Unigene38788_T, Unigene123607_T, Unigene45764_T, Unigene15100_T, Unigene24195_T, Unigene52843_T, Unigene100511_T, Unigene26078_T, …
584	1	Linoleic acid metabolism		Unigene2935_T, Unigene3827_T, Unigene44818_T, Unigene45452_T, Unigene76455_T, Unigene95713_T, Unigene114624_T, Unigene116369_T, Unigene20150_T, Unigene24368_T, Unigene36665_T, Unigene44817_T, Unigene58734_T, Unigene60468_T, Unigene84758_T, Unigene119557_T, Unigene121083_T, Unigene31867_T, Unigene103722_T, Unigene86482_T, Unigene86483_T, Unigene91686_T, Unigene112597_T, Unigene117770_T, Unigene121…
586	586	Glycerophospholipid metabolism		Unigene1090_T, Unigene1091_T, Unigene1610_T, Unigene1856_T, Unigene2935_T, Unigene3122_T, Unigene3378_T, Unigene6119_T, Unigene14005_T, Unigene15923_T, Unigene25242_T, Unigene28486_T, Unigene44809_T, Unigene44818_T, Unigene45452_T, Unigene61015_T, Unigene72533_T, Unigene72725_T, Unigene76455_T, Unigene76857_T, Unigene92876_T, Unigene95264_T, Unigene95713_T, Unigene128214_T, Unigene636_T, Unigene6…
588	1	Glycerolipid metabolism		Unigene1170_T, Unigene1171_T, Unigene3122_T, Unigene3904_T, Unigene5710_T, Unigene6119_T, Unigene21695_T, Unigene28598_T, Unigene38884_T, Unigene44809_T, Unigene49438_T, Unigene61015_T, Unigene70066_T, Unigene92876_T, Unigene95264_T, Unigene1753_T, Unigene5868_T, Unigene13903_T, Unigene13964_T, Unigene14957_T, Unigene22376_T, Unigene24359_T, Unigene27321_T, Unigene29778_T, Unigene38627_T, Unigene…
590	1	Hematopoietic cell lineage		Unigene328_T, Unigene2365_T, Unigene2818_T, Unigene11594_T, Unigene13723_T, Unigene22805_T, Unigene24307_T, Unigene35471_T, Unigene35991_T, Unigene38469_T, Unigene45033_T, Unigene45034_T, Unigene45817_T, Unigene46052_T, Unigene46574_T, Unigene47999_T, Unigene58251_T, Unigene63546_T, Unigene86635_T, Unigene90595_T, Unigene644_T, Unigene3258_T, Unigene3302_T, Unigene3753_T, Unigene4240_T, Unigene46…
592	1	Cytokine-cytokine receptor interaction		Unigene13368_T, Unigene13723_T, Unigene14048_T, Unigene14835_T, Unigene15951_T, Unigene17189_T, Unigene22483_T, Unigene25747_T, Unigene26816_T, Unigene27125_T, Unigene28913_T, Unigene37682_T, Unigene37746_T, Unigene37932_T, Unigene38974_T, Unigene44235_T, Unigene46516_T, Unigene46608_T, Unigene47972_T, Unigene49540_T, Unigene61987_T, Unigene63499_T, Unigene92372_T, Unigene123252_T, Unigene125051_…
594	1	Non-homologous end-joining		Unigene2272_T, Unigene63118_T, Unigene1393_T, Unigene23894_T, Unigene97606_T, Unigene59253_T, Unigene28884_T, Unigene21030_T, Unigene47112_T, Unigene27664_T, Unigene38756_T, Unigene16002_T, Unigene15868_T, Unigene45390_T, Unigene15341_T, Unigene24959_T, Unigene50053_T, Unigene67717_T, Unigene80811_T
596	1	Salivary secretion		Unigene314_T, Unigene1431_T, Unigene6193_T, Unigene6793_T, Unigene16149_T, Unigene16240_T, Unigene18448_T, Unigene21324_T, Unigene22311_T, Unigene22312_T, Unigene22313_T, Unigene22639_T, Unigene24226_T, Unigene35991_T, Unigene40760_T, Unigene43629_T, Unigene44459_T, Unigene46412_T, Unigene47404_T, Unigene47993_T, Unigene49280_T, Unigene49774_T, Unigene50165_T, Unigene52101_T, Unigene69830_T, Unig…
598	1	Phosphatidylinositol signaling system		Unigene130_T, Unigene131_T, Unigene132_T, Unigene135_T, Unigene658_T, Unigene660_T, Unigene1431_T, Unigene3101_T, Unigene3102_T, Unigene3839_T, Unigene5678_T, Unigene6193_T, Unigene6793_T, Unigene16206_T, Unigene22725_T, Unigene22956_T, Unigene23783_T, Unigene25254_T, Unigene39040_T, Unigene43629_T, Unigene45997_T, Unigene46697_T, Unigene46698_T, Unigene47404_T, Unigene47993_T, Unigene49269_T, Un…
600	1	Glycosphingolipid biosynthesis - lacto and neolacto series		Unigene98993_T, Unigene4260_T, Unigene7979_T, Unigene28168_T, Unigene45849_T, Unigene45850_T, Unigene113800_T, Unigene60574_T, Unigene76916_T, Unigene76917_T, Unigene42990_T, Unigene3998_T, Unigene17087_T, Unigene67300_T, Unigene38677_T, Unigene125204_T, Unigene3165_T, Unigene113892_T, Unigene58271_T, Unigene1603_T, Unigene8234_T, Unigene51507_T, Unigene93274_T, Unigene112633_T, Unigene126107_T
602	1	Neuroactive ligand-receptor interaction		Unigene512_T, Unigene514_T, Unigene1492_T, Unigene2931_T, Unigene3150_T, Unigene4335_T, Unigene4838_T, Unigene5148_T, Unigene5283_T, Unigene5517_T, Unigene5628_T, Unigene9395_T, Unigene15866_T, Unigene16820_T, Unigene17453_T, Unigene18151_T, Unigene22220_T, Unigene23116_T, Unigene24681_T, Unigene24761_T, Unigene25502_T, Unigene25672_T, Unigene26275_T, Unigene27457_T, Unigene27555_T, Unigene32842_…
604	1	ECM-receptor interaction		Unigene981_T, Unigene1480_T, Unigene1601_T, Unigene1909_T, Unigene2365_T, Unigene2733_T, Unigene3609_T, Unigene4313_T, Unigene16767_T, Unigene19253_T, Unigene23523_T, Unigene23579_T, Unigene24097_T, Unigene24267_T, Unigene28545_T, Unigene32587_T, Unigene35471_T, Unigene37375_T, Unigene40654_T, Unigene41216_T, Unigene43613_T, Unigene43614_T, Unigene43615_T, Unigene43616_T, Unigene43617_T, Unigene4…
606	1	ABC transporters		Unigene3872_T, Unigene4137_T, Unigene4475_T, Unigene23135_T, Unigene24318_T, Unigene30624_T, Unigene37267_T, Unigene37470_T, Unigene37918_T, Unigene37921_T, Unigene40473_T, Unigene45213_T, Unigene48513_T, Unigene57572_T, Unigene57596_T, Unigene58251_T, Unigene59122_T, Unigene59434_T, Unigene67104_T, Unigene71000_T, Unigene71325_T, Unigene120531_T, Unigene2071_T, Unigene3397_T, Unigene3635_T, Unig…
